# Supplementary material for: Functional optic tract rewiring via subtype- and target-specific axonal regeneration and presynaptic activity enhancement
Source: Nat Commun. 2025 Mar 4;16:2174. doi: 10.1038/s41467-025-57445-x (PMC11880380; doi:10.1038/s41467-025-57445-x)
Supplement: Supplementary file 9 — Source data [file 41467_2025_57445_MOESM9_ESM.xlsx]

## Sheet: Fig. 1
Figrue 1G	6 m Injury Ctrl.								3 m Regen.						6 m Regen.
0-100	0.00163	-0.00992	-0.00169	0.012915	0.009	0.02727	-0.00011		0.498906	0.363499	0.241211	0.657865	0.116808		0.371223	0.538776	0.368187	0.664119	0.425934	0.479012	0.517294	0.395762
100-200	0.00462	0.016128	-0.00179	-0.00731	-0.00195	-0.01118	-0.00582		0.36883	0.097304	0.12127	0.338058	0.105942		0.0565827	0.248831	0.524551	0.24432	0.144251	0.379763	0.288033	0.064652
200-300	-0.00022	-0.01195	0.006627	0.000847	-0.00049	-0.00347	-0.01099		0.261528	-0.00439	0.04129	0.047578	0.146949		0.010682	0.092538	0.690597	0.158926	0.159083	0.283886	0.276067	0.020182
300-400	0.000326	0.003974	0.009107	-0.00314	-0.00222	0.003929	0.008832		0.137717	0.017432	0.046726	0.012386	0.133125		0.00554643	0.11259	0.555355	0.10488	0.156764	0.183103	0.235386	0.089752
400-500	0.01125	0.013667	0.001147	-0.01134	-0.00209	0.006854	-0.00665		0.0806548	0.027305	-0.00216	0.013653	0.078493		0.052109	0.130084	0.337799	0.0928036	0.127111	0.197047	0.265001	0.082682
500-600	0.000109	-0.0029	-0.001	-0.00286	-0.00122	0.001594	0.033713		0.0512479	-0.00194	0.031727	-0.00828	0.002891		0.0628367	0.164307	0.277491	0.122887	0.124448	0.194271	0.339227	0.094255
600-700	5.43e-05	0.002487	0.006067	0.001542	-0.0104	-0.00868	0.01481		0.0159143	0.020102	0.00189	-0.03023	0.0326		0.0649137	0.120637	0.260161	0.0852938	0.0505467	0.264068	0.299667	0.091225
700-800	0.000598	0.010564	-0.00067	0.003525	-0.0002	-0.05801	-0.00805		0.0114561	-0.00815	0.014207	-0.02263	0.032534		0.0685429	0.0623218	0.216394	0.0735534	0.0472039	0.187783	0.321483	0.141341
800-900	0.003315	0.010923	-0.0032	-0.00229	0.0036	-0.04987	-0.01508		0.00360756	-0.02319	0.025979	-0.00445	0.013027		0.0768739	0.0516037	0.201211	0.0847566	0.0476336	0.132752	0.292484	0.087964
900-1000	-0.00261	0.009103	0.0082	0.001424	0.000215	-0.06485	-0.00027		0.00447828	-0.00906	0.020112	0.018987	-0.03403		0.0440975	0.0279683	0.0959881	0.0851483	0.0209153	0.100218	0.182755	0.000542
1000-1100	0.001685	-0.00113	0.0066	-0.00258	-0.00332	-0.00965	-0.0105		0.0123324	0.005732	0.01093	-0.01001	-0.01532		0.0403542	0.0276099	0.100502	0.0737885	0.0218669	0.074946	0.088876	0.0001139
1100-1200	-0.0012	-0.00021	0.004493	-0.0028	-0.00214	-0.00955	-0.00291		0.00232394	-0.00297	8.45e-05	0.010831	-0.00824		-0.0137634	0.0141552	0.0414179	0.0439508	0.0216155	0.027693	0.06	0.00425
Figrue 1J	6 m Injury Ctrl.						6 m Regen.
0-100	0.009913	-0.03807	-0.03314	0.009538	0.006427		0.54063	0.15664	0.642722	0.657868	0.627036
100-200	0.000228	-0.0131	0.050915	0	-0.01774		0.297297	0.120412	0.563087	0.460481	0.327446
200-300	-0.00066	-0.0194	0.03266	0	-0.01151		0.272261	0.060465	0.369724	0.272287	0.15012
300-400	0.007556	-0.01214	0.027589	0.012115	-0.0017		0.259326	0.064184	0.337241	0.164682	0.140253
400-500	0.009122	-0.00803	0.0226	-0.03188	-0.00134		0.400036	0.085351	0.213248	0.11731	0.052398
500-600	0.017849	-0.01269	0.032016	-0.06119	0.005063		0.348116	0.045947	0.249959	0.104574	0.095952
600-700	0.026566	-0.03295	0.050651	-0.06665	0.000208		0.405964	0.058965	0.323851	0.170636	0.136253
700-800	0.031624	-0.03447	0.001305	-0.03804	-0.00074		0.297362	0.059351	0.369504	0.270868	0.116265
800-900	0.025583	0.00353	0.004064	-0.01296	-0.02239		0.055	0.091719	0.256968	0.317233	0.077325
900-1000	0.005701	0.00153	0.011498	-0.0295	-0.00171		0.06121	0.073965	0.213994	0.204798	0.032494
1000-1100	-0.00635	0.00064	0.008651	0	0.005031		0.044493	0.065079	0.129657	0.139767	0.027711
1100-1200	-0.01433	0	0.016206	-0.03654	-0.00293		0.080942	0.058123	0.103639	0.127256	0.028518

## Sheet: Fig. 2
Figure 2C	Sham	6 m Regen.
% of synapses in CTB labeled boutons	0.682164	0.632858
	0.821621	0.787831
	0.747553	0.595025
Figure 2F	Sham	6 m Regen.
No. of SV per bouton	46	77.7143
	47.8667	55.2857
	55.6667	56.3333
	70.6154
Figure 2F	Sham	6 m Regen.
PSD length	405.957	469.737
	367.397	327.165
	292.219	283.166
	279.155

## Sheet: Fig. 3
Figure 3B	Sham	6 m Injury Ctrl.	6 m Regen.
	573	0	72
	701	0	38
	55	0	40
	105
	701
	1403
	715
	21
	22
	294
	45
Figure 3D	Light Off							Light On
Control	5.16429	0.9375	1.54271	6.81111	2.26146	4.15417		4.86	0.958333	1.75104	7.05278	2.38125	4.5125
Sham	4.29524	2.11735	1.22556	8.26771	5.48889	4.95889		10.3548	3.77111	3.15444	20.8375	10.4689	16.1556
Regeneration	2.64769	1.41556	2.55313	3.86667	1.31667	4.18542		6.63935	1.93333	6.81328	5.99375	3.66458	6.73854
Figure 3F	2 weeks									3 months									6 months
control	0	0.013428	0.026713	0.092283	-0.05138	0	0			0.009543	0.040293	-0.04838	-0.03192	0.04562	0.02771	-0.11242			0.015605	-0.03196	-0.05806	0.03008	-0.07567	-0.11101	-0.05747
Regeneration	0	0	-0.10053	0.065442	0	0.061873	0	0		0.006429	-0.05483	0.079275	0.008725	-0.03729	0.070603	0	0		0.26548	0.434046	0.197551	0.249387	0.230495	0.152079	0.417854	0.217851
Figure 3G	6 m Injury Ctrl.								Sham								6 m Regen.
0s	0	0	0	0	0	0	0		0	0	0	0	0	0	0		0	0	0	0	0	0	0	0
5s	0.00831787	0.026152	-0.0196281	-0.0085383	-0.000610749	0	-0.0278449		0.864982	0.811359	0.76868	0.811632	0.660091	0.896455	0.928076		-0.0130664	0.0144398	-0.0904602	0.0110485	0	-0.0313337	0.0268227	-0.0430148
10s	0.030728	0.020137	0.0122417	-0.0895347	-0.0518458	-0.0157935	-0.0146217		0.938225	0.921283	0.847909	0.9158	0.761813	0.908831	0.971115		0.111495	0.0221203	0.0338323	0.128734	-0.00980018	0.0325019	0.0809828	-0.00727364
15s	0.0380147	-0.0317485	-0.0390496	-0.105123	-0.0746471	-0.040167	-0.03541		0.955359	0.937411	0.877399	0.956592	0.806621	0.950669	0.971889		-0.0395327	0.0634756	0.0267194	0.140853	0.0207777	0.0435374	0.0753153	-0.0210685
20s	0.0299718	-0.0179403	0.0255682	-0.088908	-0.0822476	-0.0324981	-0.000127146		0.954084	0.931637	0.903332	0.961201	0.849244	0.955932	0.983559		-0.00911215	0.0899978	0.0549233	0.1734	0.0743286	0.0591459	0.148763	-0.0436418
25s	0.0519007	-0.00622418	-0.0390496	-0.0395582	-0.0901194	-0.0561124	-0.0780038		0.957995	0.950268	0.903332	0.953416	0.878759	0.95736	0.982334		0.0539953	0.18584	0.0749629	0.216568	0.0924017	0.06935	0.202785	-0.0436418
30s	0.0450265	-0.0390188	-0.0254649	-0.0330566	-0.075665	-0.0873197	-0.03541		0.962502	0.942646	0.901973	0.947437	0.882758	0.96744	0.964023		0.0996729	0.219057	0.0894978	0.206219	0.120975	0.0856387	0.265127	-0.0436418
35s	0.0523132	-0.0454522	-0.097624	-0.0798997	-0.067861	-0.0873197	-0.0792117		0.966753	0.949498	0.904888	0.923834	0.891386	0.966458	0.951515		0.107336	0.275135	0.113743	0.228507	0.125716	0.0856387	0.244226	0.0544269
40s	0.0582938	-0.0383911	-0.0580579	0.0158233	-0.0154045	-0.0950645	-0.051049		0.964627	0.952577	0.893699	0.941209	0.895015	0.950669	0.939523		0.16729	0.346157	0.1143	0.216568	0.144934	0.0856387	0.320295	0.167795
45s	0.0659243	-0.0383911	-0.0442149	0.0094783	-0.0674538	-0.0791192	-0.0218055		0.958633	0.941183	0.897997	0.918042	0.893201	0.949376	0.94525		0.155374	0.389029	0.140772	0.255969	0.186076	0.116326	0.337723	0.267369
50s	0.0813226	-0.0251059	-0.0896178	0.0524832	0	-0.102506	-0.0780038		0.952978	0.946264	0.896342	0.915675	0.906903	0.941481	0.95219		0.18271	0.372753	0.12098	0.206355	0.19944	0.146788	0.397445	0.241535
55s	0.0158796	-0.0852032	-0.108781	0.099718	-0.0442454	-0.102734	-0.0862047		0.955359	0.948112	0.890835	0.911067	0.91342	0.946789	0.94785		0.209766	0.405452	0.159575	0.223468	0.194413	0.13254	0.377821	0.266115
60s	0.0156046	-0.0319577	-0.0580579	0.0300799	-0.075665	-0.11101	-0.0574698		0.956464	0.93109	0.896737	0.87644	0.893719	0.941481	0.93978		0.217851	0.434046	0.197551	0.249387	0.230495	0.152079	0.417854	0.26548
Figure 3H
mW/cm2	Sham							6 m Regen.								6 m Injury Ctrl.
0.01	0.428759	0.302089	0.65141	0.528966	0.547557	0.348975		0.088604	0.024807	0.042468	-0.04669	0.011419	0.069759	0.162836		-0.00418	0.035841	0.018513	0	0	0.020859
0.02	0.594747	0.486676	0.665443	0.708903	0.676575	0.497139		0.047935	0.055336	0.019802	0.011947	0.027659	0.084378	0.123009		0	0	0.099332	0	-0.03409	-0.10235
0.04	0.686885	0.808974	0.884793	0.77509	0.828898	0.570125		0.053776	0.075673	0.118604	0.039306	0.028872	0.005886	0.089208		0.017028	0.013388	0	-0.03767	0.000282	0
0.08	0.855651	0.877275	0.902948	0.900635	0.863419	0.713195		0.031935	0.078296	0.158384	0.050575	-0.03051	-0.01918	0.246336		0	-0.01538	-0.01639	-0.01015	0	0.001061
0.16	0.898027	0.938847	0.865252	0.868421	0.907027	0.767313		0.259998	0.266522	0.390268	0.099195	0.038333	0.09566	0.220048		0.075479	-0.11266	0.043229	0.042633	0	-0.00109
0.5	0.72325	0.956464	0.941481	0.896737	0.87644	0.893719		0.217851	0.434046	0.197551	0.249387	0.230495	0.152079	0.417854		0.0156046	-0.0319577	-0.0580579	0.0300799	-0.0574698	-0.07567
2	0.910018	0.90471	0.874735	0.856105	0.858248	0.926752		0.157572	0.157396	0.518111	0.16624	0.198296	0.251097			0	0	0.005128	0	0	0.004935
8	0.969514	0.980802	0.970934	0.952516	0.957641	0.928225		0.214138	0.412471	0.4403	0.32741	0.190081	0.175457			0	0	0	0.00798	-0.02329	0.024288

## Sheet: Fig. 4
Figure 4A
% of different RGCs in PRV-GFP traced cells	Mela.+ RGCs				SMI32+ RGCs				Other RGCs
Sham	0.547619	0.60119	0.625		0.069444	0.125	0.25		0.382937	0.27381	0.125
6 m Regen.	0.72	0.9	1		0.28	0.07	0		0	0.03	0
Figure 4D	2 weeks							6 months							12 months
Injury Ctrl.	0	0.016815	0	-0.01606	0.000115			0.019454	-0.02262	0	0	0			0	0	-0.00791	-0.00405	0
ipRGC Regen.	0	0	0.023079	0.014879	-0.02878	0		0	0	0	0	0	0		0.085	0.148	0.147	0.16	0.18	0.24
Figure 4F	12 m Injury Ctrl.						6 m ipRGC Regen.						12 m ipRGC Regen.
0-100	0.004861	-0.000375	0.01	0.002553	0.000448		0.227399	0.100085	0.259838	0.323324	0.161097		0.140943	0.276237	0.0938119	0.333851	0.174415	0.283251
100-200	0.001008	0.012089	-0.004304	0.004096	0.00281		0.025571	0.118435	0.156401	0.044298	0.029997		0.0153703	0.0629881	0.0167608	0.0669392	0.0780682	0.0595843
200-300	0.001612	-0.002357	-0.004732	0.003447	0.002895		0.017471	0.00301	0.116737	0	0.026721		0.0194688	0.0388561	0.0184783	0.103156	0.0600642	0.0598506
300-400	0.006851	0.00125	-0.001286	0.003436	-0.001162		0.024502	0	0.077168	0.003764	0.039906		0.0118084	0.0130142	0	0.000979539	0.118325	0.0728767
400-500	-0.001247	0.005571	0.006429	-0.000862	0.002514		0.02913	0.017625	0.047006	0.011362	0.054127		0.0169502	0.00308028	0.00357771	-0.00808119	0.0949717	0.131766
500-600	-0.002305	-0.002643	0.010196	-0.003511	-0.001533		0.024667	0	0.019355	0.006794	0.013832		0.000863796	0.000309315	0	0.00540243	0.0771206	0.0606959
600-700	-0.001196	0.002107	0.004875	-0.000351	-0.000514		0.014412	0.017394	0.006756	0.001167	0.001248		0.0177288	0.0130162	0	0.00515618	0.0956442	0.118404
700-800	0.003778	-0.002375	-0.002125	0.00433	0.000762		0.019778	0.000514	0.003681	-0.00526	-0.00249		0.0261852	0.00573819	0.00945274	0.00718319	0.0375363	0.000567359
800-900	-0.001927	0.003268	0.008357	-0.000564	-0.006229		0.006754	0.003325	-0.00495	0.000429	0.003649		0.00603492	0.0125529	0.000545102	0.0139759	0.0148556	0
900-1000	0.003834	-0.000446	-0.004732	0.002202	0.001362		0.006562	0.000101	-0.00304	-7.1e-05	0.001628		0.0153576	0.0095157	0.00947038	0.0470896	0	0.00169

## Sheet: Fig. 5
Figure 5C	3 m Injury Ctrl.								3 m PSCL Regen.
0-100	0.005279	-0.00351	0.001455	-0.00684	-0.01243	0.003279	-0.0091		0.809482	0.569544	0.418433	0.428493	0.383738	0.271574	0.5071	0.533085	0.141273
100-200	-0.00514	0.016721	-0.00933	-0.00123	-0.02234	-0.00186	-0.01143		0.53028	0.345379	0.31632	0.281684	0.301568	0.133723	0.305727	0.415662	0.113291
200-300	0.000878	0.007512	-0.00859	0.00872	-0.00484	-0.00435	0.007351		0.271711	0.157737	0.217303	0.146907	0.233738	0.089673	0.594073	0.32207	0.042855
300-400	0.005354	0.012558	-0.01192	-0.01023	-0.03859	-0.006	-0.00822		0.111631	0.025047	0.061177	0.069823	0.185056	0.170066	0.9	0.249335	0.064873
400-500	-0.00329	0.012814	0.009038	-0.0148	-0.00919	-0.00377	-0.01108		0.070564	0.177661	0.112877	0.138655	0.214861	0.185062	0.8	0.212362	0.078236
500-600	0.000927	-0.00493	0.011792	0.000767	0.000805	-0.0003	0.000989		0.07496	0.156622	0.108443	0.061217	0.088217	0.10809	0.690302	0.136297	0
600-700	-0.00111	-0.00502	0.003013	0.003442	-0.00867	-0.00012	-0.0476		0.061191	0.09018	0.26349	0.06235	0.113762	0.146886	0.274608	0.067763	0.054091
700-800	-0.00526	0.011209	-0.0011	-0.00079	0.005293	0.010651	-0.00841		0.077012	0.059747	0.241509	0.059887	0.097292	0	0.120855	0.045463	0
800-900	-0.00098	0.006349	0	-0.00205	-0.00803	-0.00226	0.009872		0.033975	0.034613	0.214555	0.070318	0.051759	0	0.046675	0.003433	0
900-1000	0.005846	-0.01191	0	0.003134	0	-0.00028	-0.00156		0.050516	0.014875	0.298287	0.044628	0.047521	0	0.000143	0.004613	0
1000-1100	-0.01023	0.002302	0	0	0	0.00107	0		0.00978	0	0.236797	0	0	0	0	0	0
Figure 5D	Injury Ctrl.								PSCL Regen.
1 month	0.0078	0.03	-0.007	-0.033	-0.0001	0.015722	0		0.012593	-0.03918	-0.03391	-0.05399	-0.07581	-0.00754	0.024267	0.024117	0.006782
2 months	0.0284706	-0.0627439	0.0144517	-0.0139453	0	0	0.015722		0.072868	-0.02382	-0.00919	-0.02073	-0.03032	0.008582	0	0.003536	-0.00975
3 months	0.036632	-0.01162	0.048207	0.004928	-0.02686	0.021792	0		0.173331	0.117588	0.105468	0.098512	0.367963	0.129626	0.15691	0.12893	0.202776
Figure 5F	Injury Ctrl.						chronic PSCL Regen.
3 months	0.027766	-0.02961	-0.02159	0.011504	0.036095		-0.02817	-0.04298	0	-0.02741	0.036998	-0.00968	0.009006	0	-0.0014
4 months	0.008471	-0.01429	0.035307	-0.06599	-0.01298		-0.01295	0.072244	-0.02321	-0.0405	-0.03986	0.031126	0	0	-0.01151
5 months	0.009613	-0.01849	0.027735	0.002699	0		0.004876	0.239528	-0.00887	0	0	0.01944	0	-0.03658	-0.01365
6 months	0.010019	0	0.000784	-0.03964	-0.01235		0.276708	0.49573	0.047668	0.097067	0.100782	0.221472	0.115838	0.073474	0.057315
7 months	-0.03765	0.006294	0.052696	-0.00076	0.019036		0.129536	0.533282	0.038593	0.12046	0.134645	0.189328	0.378545	0.044917	0.126452
Figure 5G	7 m Injury Ctrl.						7 m chronic PSCL Regen.
0-100	-0.002145	-0.00392424	-0.004922	0.009767	0.013029		0.941752	0.443375	0.204514	0.164228	0.779682	0.466146	0.173741	0.710336	0.071633
100-200	-0.001558	-0.009901	-0.005499	0.012436	0.009737		0.50278	0.372854	0.158191	0.026175	0.534323	0.192918	0.068051	0.677877	0.114611
200-300	0.016159	-0.016837	-0.005945	0.002138	0.010484		0.15339	0.136462	0.156694	0.214	0.468777	0.078654	0.127536	0.742113	0.073159
300-400	0.018846	0.004573	0.011636	-0.004251	0.012656		0.06563	0.091141	0.105246	0.323982	0.41393	0.078229	0.093536	0.497801	0.019886
400-500	0.000954	-0.000598	0.014469	0.004675	-0.002812		0.065183	0.04277	0.064869	0.140123	0.297053	0.03254	0.100893	0.161559	0.008034
500-600	0.013235	-0.008386	0.007461	0.029947	0.002244		0.047571	0.0344	0.096854	0.062912	0.160761	0.030897	0.128579	0.008141	0.002907
600-700	0.012141	0.017769	-0.006344	0.017577	0		0.051289	0.05561	0.084506	0.19186	0.052358	0.03366	0.059207	0.03468	0.000233
700-800	0.003204	-0.001712	-0.003462	0.017072	0		0.07339	0.017948	0.066345	0.108702	0.018431	0.017829	0.027808	0.003029	0.00086
800-900	0.005427	-0.020058	-0.005768	0.002435	-0.004792		0.08341	0.020828	0.028382	0.063912	0.047838	0.025667	0.01589	0.138765	0
900-1000	0.004429	-0.015143	-0.007194	0.010342	0		0.113616	0.008707	0.017964	0.012596	0.035117	0.035734	0.011273	0	0.012816

## Sheet: Fig. 6
Figure 6B	GFP													melanopsin OE
1 month	0.039086	0.073112	-0.00848	-0.12173	-0.01992	0.097428	-0.03785	-0.02589	-0.05546	-0.02606	-0.07046	-0.02656		0.064394	0.0505	0.054205	0.025987	0.04562	0.040454	0	0	0	0.021151	-0.0535	0.013464
2 months	0.001313	-0.0514	0.079155	-0.08478	-0.01355	-0.00355	0.064328	-0.05176	-0.03531	0.030891	-0.03132	-0.02254		0.04895	0.061368	-0.07579	0.003435	-0.05647	-0.03789	-0.02825	0.068463	-0.06047	0.052827	-0.04547	-0.03132
3 months	0.127516	0.157169	0.151066	0.050057	0.092861	0.078212	0.034455	0.150543	0.170205	0.181339	0.281213	0.222957		0.248241	0.074933	0.380675	0.122235	0.126936	0.077371	0.329014	0.274898	0.384513	0.277926	0.155332	0.287993
Figure 6E	Injury Ctrl.							PSCL Regen.											Injury Ctrl.							PSCL Regen.
1st (-)	-0.05	0.01	0.03	0.02	0.03	0.07		0.150174	0.097644	0.242206	0.109991	0.107655	0.138005	0.111313	0.238693	0.239565	0.299273		0.004711	0.01045	0.051614	0.006684	0.022636	-0.02597		0.217379	0.162029	0.094927	0.18991	0.155316	0.0813	0.17974	0.205372	0.146653	0.14769
2nd (+)	-0.02242	0.03	0.02	-0.03	0	-0.03896		0.289234	0.171664	0.418869	0.139428	0.140936	0.251391	0.159916	0.253156	0.634915	0.462517		-0.00471	-0.02441	-0.00524	0.035139	-0.03061	-0.02597		0.173231	0.080159	0.230637	0.128117	0.128957	0.127765	0.18428	0.258194	0.117854	0.20244
	R-roscovitine																		S-roscovitine
Figure 6C
cell	Vamp2	Snap25	Syt1	ident
a1	2.22852	4.07996	2.76851	GFP_intact
a10	2.57347	4.46573	2.12639	GFP_intact
a11	1.93128	4.4523	3.07043	GFP_intact
a12	2.5473	4.65123	2.79435	GFP_intact
a13	1.73711	4.50087	2.65175	GFP_intact
a14	2.60799	4.57443	2.4483	GFP_intact
a15	2.56026	4.63544	1.98246	GFP_intact
a2	2.29391	4.84979	2.76036	GFP_intact
a3	1.53963	4.47462	2.76054	GFP_intact
a4	1.9977	4.80704	2.70589	GFP_intact
a5	2.37272	4.36971	2.13021	GFP_intact
a6	1.78757	4.65141	2.60285	GFP_intact
a7	1.77014	4.23074	3.07568	GFP_intact
a8	1.70528	4.46989	1.98104	GFP_intact
a9	2.28537	3.61059	2.36316	GFP_intact
b1	2.97175	4.13517	2.62163	GFP_5dpi
b10	2.49345	4.69779	2.44204	GFP_5dpi
b11	2.27458	4.72238	2.76666	GFP_5dpi
b12	2.88423	4.52914	2.62593	GFP_5dpi
b13	2.44571	5.14903	2.02395	GFP_5dpi
b14	2.25654	5.10818	2.76103	GFP_5dpi
b15	2.63388	4.80415	2.15457	GFP_5dpi
b2	2.23071	4.79854	2.44282	GFP_5dpi
b3	2.64375	4.6336	2.69741	GFP_5dpi
b4	2.86585	4.77725	2.02516	GFP_5dpi
b5	2.62996	4.56255	2.2474	GFP_5dpi
b6	2.76365	4.68002	1.96403	GFP_5dpi
b7	2.47979	4.48039	2.35944	GFP_5dpi
b8	2.2746	4.62081	2.47443	GFP_5dpi
b9	2.58661	4.548	1.85684	GFP_5dpi
c1	2.02814	3.84597	2.34815	GFP_1.5mpi
c10	2.17825	4.2119	2.75538	GFP_1.5mpi
c11	2.15269	4.02908	2.05463	GFP_1.5mpi
c12	2.00061	3.80235	1.57026	GFP_1.5mpi
c13	1.98618	4.08845	1.62332	GFP_1.5mpi
c15	2.12499	3.946	1.88909	GFP_1.5mpi
c2	2.0775	4.25995	2.68183	GFP_1.5mpi
c3	1.83201	3.03579	1.13704	GFP_1.5mpi
c4	1.96729	3.94162	2.55677	GFP_1.5mpi
c5	1.89248	3.84056	2.48952	GFP_1.5mpi
c7	2.12583	3.91049	2.1852	GFP_1.5mpi
c8	2.25605	3.8916	2.49809	GFP_1.5mpi
c9	1.5901	4.04905	2.96749	GFP_1.5mpi
d1	2.20382	3.30328	2.19784	GFP_3mpi
d10	2.10887	3.7965	2.57362	GFP_3mpi
d11	2.53272	4.29752	2.30639	GFP_3mpi
d2	2.16823	3.49386	0.819121	GFP_3mpi
d8	2.07252	3.80556	0.90932	GFP_3mpi
e1	1.88703	4.10488	2.20064	PSCL_intact
e14	1.75131	4.19174	1.78074	PSCL_intact
e15	2.25516	4.53386	2.08977	PSCL_intact
e9	2.464	5.13106	2.18092	PSCL_intact
f2	1.27312	3.31586	1.56014	PSCL_5dpi
f3	0.909538	3.36205	1.99593	PSCL_5dpi
f4	2.00559	3.97992	2.28678	PSCL_5dpi
f6	1.327	3.65291	2.23845	PSCL_5dpi
g10	0.10993	1.57912	1.10908	PSCL_1.5mpi
g2	1.35258	2.60083	1.62463	PSCL_1.5mpi
g4	2.38441	3.69639	2.74321	PSCL_1.5mpi
g5	0.916405	3.0439	2.43686	PSCL_1.5mpi
h11	0.336376	0.279721	0.18748	PSCL_3mpi
h12	0.381087	0.470342	0.412023	PSCL_3mpi
h15	1.73014	4.06101	1.57661	PSCL_3mpi
h4	1.35784	2.98878	1.50038	PSCL_3mpi
h6	1.98385	3.5238	1.8699	PSCL_3mpi
h8	1.69011	2.80681	1.93287	PSCL_3mpi
a16	1.72268	4.43689	2.43671	GFP_intact
a17	2.43403	4.16131	2.74162	GFP_intact
a18	2.24728	4.48192	2.55977	GFP_intact
a19	2.25117	4.36513	2.16465	GFP_intact
a20	2.28232	4.31933	2.08616	GFP_intact
a21	2.10272	4.52149	2.53836	GFP_intact
a22	2.43098	4.54134	1.98397	GFP_intact
a23	2.20129	4.45504	2.72202	GFP_intact
a24	2.33552	4.65246	2.29472	GFP_intact
a25	2.3731	4.43184	1.87366	GFP_intact
a26	2.28133	4.63642	2.87267	GFP_intact
a27	1.82036	4.41978	2.65946	GFP_intact
a28	1.80244	4.4082	2.61398	GFP_intact
a29	2.54083	4.50902	2.46461	GFP_intact
a30	2.27587	4.31203	2.44389	GFP_intact
b16	2.28955	4.26659	2.62371	GFP_5dpi
b17	2.34262	4.62759	2.29932	GFP_5dpi
b18	2.76531	4.70165	2.64446	GFP_5dpi
b19	2.79577	4.51232	2.51609	GFP_5dpi
b20	3.04936	4.80085	2.48765	GFP_5dpi
b21	2.49713	4.69663	2.44386	GFP_5dpi
b22	2.17319	4.69104	2.29157	GFP_5dpi
b23	2.74465	3.94902	2.55411	GFP_5dpi
b24	2.63553	4.66287	2.36147	GFP_5dpi
b25	2.56477	4.72487	3.08645	GFP_5dpi
b26	2.90325	4.60417	2.67738	GFP_5dpi
b27	2.61855	4.2884	2.06687	GFP_5dpi
b28	2.71631	4.6999	2.44831	GFP_5dpi
b29	2.56101	4.784	2.61972	GFP_5dpi
b30	2.65666	4.54444	2.14902	GFP_5dpi
c16	2.51953	4.59982	2.79841	GFP_1.5mpi
c17	2.43901	3.63619	2.55273	GFP_1.5mpi
c18	2.45895	3.97776	2.84944	GFP_1.5mpi
c19	1.589	4.09222	2.37516	GFP_1.5mpi
c20	1.39508	3.54236	2.23713	GFP_1.5mpi
c21	2.29306	3.98051	2.65654	GFP_1.5mpi
c22	1.74804	3.67282	2.10262	GFP_1.5mpi
c23	1.59054	3.88742	2.47626	GFP_1.5mpi
c24	2.11184	3.23938	1.45373	GFP_1.5mpi
c25	1.80274	3.43384	2.58524	GFP_1.5mpi
c26	2.02319	4.16066	2.4912	GFP_1.5mpi
c27	2.18112	4.3826	2.72918	GFP_1.5mpi
c28	1.49724	2.17455	1.74797	GFP_1.5mpi
c29	2.05224	4.35571	2.95377	GFP_1.5mpi
d17	2.44767	3.66632	1.35015	GFP_3mpi
d18	2.1254	3.99021	2.38462	GFP_3mpi
d19	2.53385	4.13543	2.46234	GFP_3mpi
d20	2.58729	4.02124	2.34839	GFP_3mpi
d21	2.13297	3.28886	1.42167	GFP_3mpi
d22	2.27137	3.76991	1.19452	GFP_3mpi
d23	2.48779	4.1397	2.07614	GFP_3mpi
d24	2.18565	3.55498	1.83573	GFP_3mpi
d25	2.7832	3.26831	1.69535	GFP_3mpi
d26	2.43888	4.08461	1.67721	GFP_3mpi
d27	2.23467	3.91669	1.40839	GFP_3mpi
d28	2.4007	4.98028	2.66299	GFP_3mpi
d29	2.32347	4.49534	1.99403	GFP_3mpi
e22	2.20657	3.53079	1.69817	PSCL_intact
e25	1.99738	5.2751	2.58703	PSCL_intact
f17	2.2177	3.86155	1.8689	PSCL_5dpi
f25	1.71436	3.10805	1.49128	PSCL_5dpi
f26	1.94786	3.74416	1.47465	PSCL_5dpi
f27	1.02946	2.0754	2.16398	PSCL_5dpi
f29	1.31326	3.33781	1.70268	PSCL_5dpi
f30	1.93885	3.61056	1.67201	PSCL_5dpi
g21	2.09124	3.93218	2.36578	PSCL_1.5mpi
h18	2.17026	4.64218	2.09139	PSCL_3mpi
h20	1.21853	2.91662	1.53104	PSCL_3mpi
h22	1.39022	2.01016	1.12895	PSCL_3mpi
h24	1.70739	2.46827	1.67829	PSCL_3mpi
h25	1.56544	3.09596	1.98493	PSCL_3mpi
h29	1.65285	2.49066	1.76322	PSCL_3mpi

## Sheet: Fig. S1
Figure S1C	Sham	Injury
	0.956464	0
	0.896737	0
	0.87644	0
	0.893719	0
	0.941481	0

## Sheet: Fig. S2
Figrue S2E	% of CTB555 retrogradely traced RGCs
	0.945502
	0.877205
	0.908544

## Sheet: Fig. S4
Figure S4B	dorsal									OPN-direction									ventral
100	0.215055	0.108804	0.036674	0.040256	0.095781	0.053387	0.046558	0.202971		0.371222	0.42593	0.53878	0.368187	0.517294	0.66412	0.395762	0.479012		0.0125074	0.057867	0.091884	0.147705	0.054429	0.064792	0.002798	0.030482
200	0.012576	0.046313	0.054838	0.021607	0.0021429	0.008192	0.039279	0.10952		0.056583	0.14425	0.24883	0.524551	0.288033	0.24432	0.064652	0.379763		0.0073842	0.07879	0.09993	0.001052	0.004812	0.0025222	0.0072956	-0.00967
Figure S4E	Sham	6 m Regen.
	88.1875	7.91667
	110.292	15.6667
	72.35	6.5

## Sheet: Fig. S5
Figure S5B	Sham	3 m OTI	6 m OTI
	3049.08	3506.54	3529.99
	3279.99	3342.37	3770.31
	3221.64	3318.53	3307.32
	3071.22		2907.05
	3084.8
	3325.77
Figure S5C	PC1	PC2	group	treatment	day	name
Intact-1	-22.0688	11.3161	Intact:d1	Intact	d1	Intact-1
Intact-2	-20.3032	4.16496	Intact:d2	Intact	d2	Intact-2
ONC1D-1	0.792539	10.4764	ONC1D:d1	ONC1D	d1	ONC1D-1
ONC1D-2	-16.8428	0.396804	ONC1D:d2	ONC1D	d2	ONC1D-2
ONC1D-3	3.17545	4.39333	ONC1D:d3	ONC1D	d3	ONC1D-3
ONC3D-1	18.9889	-1.10134	ONC3D:d1	ONC3D	d1	ONC3D-1
ONC3D-2	13.7915	8.64571	ONC3D:d2	ONC3D	d2	ONC3D-2
ONC3D-3	24.7403	-5.78518	ONC3D:d3	ONC3D	d3	ONC3D-3
ONC7D-1	28.7916	1.61099	ONC7D:d1	ONC7D	d1	ONC7D-1
ONC7D-2	33.6861	4.63589	ONC7D:d2	ONC7D	d2	ONC7D-2
ONC7D-3	31.7071	-4.16521	ONC7D:d3	ONC7D	d3	ONC7D-3
OTI1D-1	-22.2096	5.62738	OTI1D:d1	OTI1D	d1	OTI1D-1
OTI1D-2	-27.0428	2.19619	OTI1D:d2	OTI1D	d2	OTI1D-2
OTI1D-3	-0.752147	-10.0871	OTI1D:d3	OTI1D	d3	OTI1D-3
OTI3D-1	-10.3898	-20.0683	OTI3D:d1	OTI3D	d1	OTI3D-1
OTI3D-2	-9.12343	-7.27336	OTI3D:d2	OTI3D	d2	OTI3D-2
OTI3D-3	-20.9955	-14.1526	OTI3D:d3	OTI3D	d3	OTI3D-3
OTI7D-1	-7.8433	12.9158	OTI7D:d2	OTI7D	d2	OTI7D-1
OTI7D-2	0.407104	-4.35022	OTI7D:d3	OTI7D	d3	OTI7D-2
OTI7D-3	1.49071	0.603751	OTI7D:d3	OTI7D	d3	OTI7D-3
Figure S5D	Intact-1	Intact-2	ONC1D-1	ONC1D-2	ONC1D-3	ONC3D-1	ONC3D-2	ONC3D-3	ONC7D-1	ONC7D-2	ONC7D-3	OTI1D-1	OTI1D-2	OTI1D-3	OTI3D-1	OTI3D-2	OTI3D-3	OTI7D-1	OTI7D-2	OTI7D-3
Akt1	-1.28794	-1.58372	1.21127	0.208482	0.081636	0.835885	0.59045	1.71807	1.02936	1.41056	0.166675	-2.03428	-0.278918	0.402054	-0.385897	-0.492949	-1.14906	-0.147838	0.0587069	-0.352551
Atf3	-0.232445	-0.563124	0.292565	-0.356646	-0.399334	0.760394	1.52321	1.30707	1.2819	1.28481	1.89093	-1.26578	-1.21309	-0.586178	-0.632417	-0.841163	-1.40626	-0.429536	-0.147635	-0.267267
Bcl2a1a	-0.719265	-0.718783	-0.226993	-0.719	0.86277	0.676314	-0.178499	0.312104	0.841903	2.06766	2.72658	-0.720667	-0.708898	-0.698133	-0.710573	-0.693507	-0.718196	0.284915	-0.261332	-0.698405
Bcl2a1b	-1.10972	-1.12561	0.500286	-1.09995	0.979733	1.23398	0.648156	0.555774	1.10813	1.48635	1.60298	-1.12994	-1.10994	-0.662607	-1.12854	-0.324425	-1.09575	0.411018	0.345683	-0.0856133
Bcl2a1d	-0.852792	-0.84109	-0.0167179	-0.80916	0.857946	1.19294	0.99337	0.557929	0.70958	1.63494	2.18767	-0.836632	-0.842311	-0.810348	-0.853597	-0.826718	-0.851707	-0.494408	0.67086	-0.769754
Casp1	-0.861794	-0.881981	-0.024356	-0.871499	0.42159	0.507605	0.410653	1.30318	0.24468	1.59342	2.66512	-0.866846	-0.88258	-0.882446	-0.883412	0.139389	-0.869595	-0.453158	-0.463619	0.655654
Casp8	-1.0104	-1.00988	-0.176014	-0.997546	-0.802894	0.635789	0.731126	2.4128	0.243453	1.05698	1.37544	-0.971641	-1.01045	-0.119528	0.0591411	0.695876	-0.981842	-0.271096	-0.91589	1.05657
Cd44	-1.53138	-1.00616	-0.239663	-0.705417	-0.0339869	0.392072	0.190512	1.45666	1.15342	0.614458	1.73923	-0.610409	-1.1422	0.0532204	1.02778	0.881562	0.318323	-2.05361	-0.454905	-0.049523
Cdkn1a	-0.303406	-0.948159	0.524003	-1.61897	-0.148099	0.910715	1.89197	1.19328	1.4241	0.867466	1.38052	-1.35884	-1.01461	-0.678837	-0.162573	-0.774618	-0.0112086	-0.0816766	-0.486763	-0.604298
Col18a1	-1.12742	-1.14161	-1.12947	-0.347699	-1.1427	1.45962	0.542342	1.24256	0.112555	0.60217	-0.220561	-0.420957	-0.456786	2.20943	1.48138	-0.630935	-1.12436	-0.319299	0.106192	0.305545
Ctsc	-2.15203	-0.81773	-0.0790845	-0.558569	0.556027	0.811616	0.0466533	0.983254	1.00427	1.09831	1.34094	-2.36999	-1.15579	0.0850944	0.405449	0.2479	0.219498	-0.180485	0.38578	0.128889
Ctsd	-1.35747	-0.723131	0.117728	-0.603014	-0.0117523	1.26829	0.887384	1.80003	1.91773	0.97852	0.835151	-0.961304	-1.17252	-0.516423	-0.370576	-0.840642	-1.14357	-0.0264089	-0.571389	0.493373
Ctsh	-1.6405	-1.43215	-0.510912	-0.49643	0.697423	0.870891	0.258433	1.34052	1.10353	1.33781	1.16188	-1.41645	-1.59983	0.149265	0.227621	0.567227	-0.143791	-0.873529	-0.27965	0.678647
Ctss	-1.24737	-1.28712	0.302356	-1.42052	0.542838	0.978288	0.719014	1.06021	1.04892	1.05917	1.09227	-1.23215	-1.21522	0.543603	-1.33859	0.327081	-1.19284	0.207096	0.242944	0.810035
Daxx	-1.33624	-1.5968	0.928334	0.59949	-0.321426	0.0534766	-0.0240073	1.23278	1.5457	1.2561	1.32106	0.476161	-0.23665	0.286337	-0.921349	-1.34768	-1.03689	0.450944	-1.34029	0.0109503
Ercc3	-1.80879	-1.61252	-0.244729	-0.727016	-0.194586	1.08965	1.13259	1.35303	-0.577719	0.724379	0.146505	-0.770481	0.164176	-1.01739	-0.0186193	0.380886	-0.772288	1.91488	-0.253877	1.09191
Grn	-1.79946	-0.985773	0.480802	-0.696683	0.379039	0.757301	0.410525	1.51093	1.68162	1.49783	1.28215	-1.29073	-0.187773	-0.377346	-0.547325	-0.660797	-1.20361	0.176754	-0.352737	-0.0747178
Prmt2	-0.758758	-0.914996	0.718072	0.115779	0.0624671	0.713609	1.87247	0.729207	1.22711	1.32363	1.27138	-1.02954	-0.627522	-1.23097	0.0182029	-1.68947	-1.13962	0.138016	-0.106208	-0.692862
Ifit2	-0.828517	-1.41427	0.0912253	-0.234659	-0.197142	0.992968	0.399807	0.599675	1.75278	1.73352	1.94607	-0.264872	-1.37334	-0.0150876	-0.0976371	-1.3649	-0.872398	-0.331595	-0.31183	-0.209785
Igfbp3	-0.635665	-0.647003	-0.648516	1.08891	-0.648278	0.873772	0.970709	-0.239058	1.59065	1.92822	2.11383	-0.649383	-0.635802	-0.647526	-0.648613	-0.631936	-0.619475	-0.631404	-0.647741	-0.635691
Inpp5d	-0.960716	-0.970098	0.584955	-0.949809	0.1195	0.278937	0.803607	1.73846	1.83373	2.22884	-0.372429	-0.964192	-0.970782	-0.34768	-0.971732	0.0303616	-0.0669882	-0.745908	-0.393033	0.0949759
Laptm5	-1.18104	-1.14971	0.241349	-1.15276	0.513141	1.29045	1.02932	1.45287	1.08952	1.20114	0.888077	-1.18753	-1.14548	-0.0536508	-1.16794	-0.309263	-1.18238	0.100067	-0.149885	0.873707
Ptprc	-0.909899	-0.889123	-0.278403	-0.899602	0.625518	1.38595	-0.297247	1.44533	0.954211	2.2524	1.24547	-0.907813	-0.910096	-0.298629	-0.92949	-0.124628	-0.926288	-0.0305553	0.40283	-0.909937
S100b	-0.932689	-0.920496	-0.0316886	1.50147	-0.764028	1.55573	1.72726	1.17187	0.524686	-0.932098	-0.340315	1.31267	-0.921763	-0.910402	0.848959	0.0229091	-0.919102	-0.624564	-0.446741	-0.921665
Ccl3	-0.535375	-0.534889	-0.536097	-0.535108	-0.519799	0.28864	1.07059	0.405691	3.13185	1.89465	0.571254	-0.522481	-0.535427	-0.535307	-0.536175	-0.533973	-0.534298	-0.533772	-0.535478	-0.434498
Ccl5	-0.865374	-0.857033	-0.06029	-0.860761	-0.874802	0.951372	0.761573	0.340448	1.29849	2.26506	1.27904	-0.876739	-0.850355	-0.789995	-0.895436	0.394008	-0.741403	-0.556996	1.35824	-0.419053
Selplg	-0.87051	-0.904524	-0.146087	-0.895798	0.211167	1.43679	0.970148	1.63667	0.991306	0.917697	1.33004	-0.878823	-0.905512	-0.423444	-0.890908	-0.872292	-0.893478	-0.694988	-0.62658	1.50912
Tgm2	-0.90096	-0.900231	0.00623545	-0.900559	-0.619938	-0.8799	0.603137	0.661633	1.04482	2.63879	1.54975	-0.892939	-0.414707	-0.876403	0.3328	-0.898857	0.531383	0.707364	-0.841891	0.0504774
Tnfrsf1b	-0.832802	-0.819927	0.0323859	-0.843731	-0.834017	-0.145823	1.46209	1.51252	1.31556	2.19777	0.558788	-0.836029	-0.844034	-0.733855	-0.423738	0.843686	-0.830341	-0.555692	-0.833037	0.610228
Tnfrsf12a	-0.0117995	-0.904114	0.750413	0.37615	0.215396	1.20414	1.59158	0.800909	1.11667	0.73704	1.37183	-0.826516	-1.35826	-0.986444	-0.00727914	-0.316318	-2.10614	-0.828195	-0.605036	-0.214031
Folh1	-2.16328	-1.03471	0.000971685	-0.657529	0.0732421	0.455766	-0.623476	1.00472	-0.559484	-0.890606	-0.394091	-0.319446	0.151161	1.4451	1.55751	1.05768	1.6229	-1.17227	0.0237511	0.422092
Clec7a	-0.921632	-0.938952	-0.436739	-0.949894	-0.243676	1.45353	1.43961	0.664943	1.20321	1.5591	1.87585	-0.946343	-0.931425	-0.314567	-0.935151	0.324907	-0.936674	-0.41513	-0.120098	-0.430854
Pycard	-1.24617	-1.22236	0.0460884	-0.754754	0.0969382	1.15809	0.764497	0.741246	1.61198	1.83716	1.65016	-0.764316	-0.701381	-0.438912	-1.07982	-0.513747	-0.545054	-1.00437	0.436265	-0.0715396
Steap3	-0.806286	-0.805813	0.362164	-0.806026	0.667159	-0.767686	0.35865	1.91509	0.683321	0.615001	2.67639	-0.798634	-0.795547	0.345381	-0.00550236	-0.80492	-0.792987	0.362085	-0.806386	-0.795453
Brms1	-1.25252	-1.72835	0.635433	0.0566706	-0.263894	0.521778	1.55347	0.716971	1.61034	0.994617	0.581729	-1.83378	-0.525575	-0.977749	-0.59299	0.131326	-0.842255	-0.214937	0.944424	0.485294
Anxa5	-0.546455	-1.19283	0.294955	0.608021	-0.252474	0.437668	0.879658	0.998939	1.89496	0.927455	1.51076	-1.25416	-0.463902	-0.580466	0.0011109	-0.550957	-2.16789	0.123724	0.255265	-0.923368
Bcl2l11	-0.665591	-1.76951	-0.465047	-1.10184	0.156226	0.447445	1.31713	1.09365	1.39713	1.01073	1.81093	-0.232344	0.676402	-1.18238	-1.08921	0.392951	-0.485462	-0.348692	-0.989304	0.0267808
Irf8	-0.691695	0.239103	-0.0689611	-0.661829	-0.181713	0.548455	0.170367	0.998544	1.76281	2.4069	1.60539	-0.780655	-1.3545	-0.372872	-0.692001	-0.632117	-1.07063	-0.200421	-0.587325	-0.436852
Irf1	-0.338411	-0.628208	0.10808	-0.490926	0.396696	0.7296	-0.350522	0.833629	1.6501	1.89625	1.86171	-0.706713	-1.63062	-0.273852	-0.708364	-1.56145	0.106499	-0.845921	0.125843	-0.173426
Txnrd1	-1.23798	-0.513188	0.637632	0.432224	0.229788	-0.477052	0.458628	1.01923	1.33328	1.43149	1.94363	-0.874017	-1.54775	-0.612679	0.957512	-1.25185	-0.139753	-0.114151	-0.731566	-0.943434
Gbp3	-1.09934	-0.47631	-0.0459784	-0.132044	-0.424714	0.49625	0.148608	1.15605	1.39489	1.96706	2.08847	-1.09034	-1.05912	0.579799	-0.0930947	-0.461806	-1.05804	-1.08315	-0.184551	-0.622637
Cd274	-0.366272	-1.55012	-0.830625	-1.31349	0.0890602	0.622771	0.242384	0.251121	1.59244	2.03165	1.83392	-0.488918	-1.33413	0.468761	-0.25215	-0.0603154	0.341197	-0.949067	0.0874527	-0.415675
Sp110	-0.64626	-0.668455	-0.372063	-0.668639	-0.338034	0.133585	0.117062	-0.172166	1.50173	1.97099	2.81142	-0.660622	-0.65764	0.0180228	-0.669533	-0.667686	-0.642463	-0.438071	0.717691	-0.668872
Figure S5E
gene_name	x_Intact_FPM	y_ONC 7d_FPM			gene_name	x_Intact_FPM	y_OTI 7d_FPM					Figure S5F	Intact-1	Intact-2	ONC1D-1	ONC1D-2	ONC1D-3	ONC3D-1	ONC3D-2	ONC3D-3	ONC7D-1	ONC7D-2	ONC7D-3	OTC1D-1	OTC1D-2	OTC1D-3	OTC3D-1	OTC3D-2	OTC3D-3	OTC7D-1	OTC7D-2	OTC7D-3
Xkr4	5.03689	0.38041			Xkr4	5.03689	4.6212					Ecel1	0.150673	-0.33412	0.855104	-1.26625	-0.0105181	0.726561	1.24628	0.915383	1.41005	1.3283	1.35108	-0.164897	-0.817516	-0.414137	-1.32786	-1.23522	-1.29282	-0.425156	-1.292	0.597052
Gm19938	10.311	6.82261			Gm19938	10.311	5.90925					Ddit3	-0.534732	-0.54541	1.29362	1.07606	-0.0301849	0.548867	1.61557	0.589638	0.970148	1.09417	1.16598	-0.219435	-0.468528	-1.04997	-2.10543	-1.15865	-0.57435	-0.333012	-0.248243	-1.08611
Rp1	463.267	211.512			Rp1	463.267	269.823					Crem	-0.189483	-0.865261	-0.893096	0.239608	-0.252362	0.527394	0.396236	0.778857	1.75608	1.61017	2.20862	-0.792583	-1.12113	-0.531238	0.790118	-0.706807	-0.645151	-0.926055	-0.990191	-0.393724
Mrpl15	81.4634	78.5658			Mrpl15	81.4634	79.7506					Chac1	-0.293455	0.058588	0.930234	0.480217	0.145827	0.654674	1.17597	0.827135	0.843042	0.870544	0.454826	-0.601904	-0.714876	-1.63201	-1.65831	-1.6411	-1.61626	1.21306	0.716345	-0.212546
Lypla1	171.5	100.184			Lypla1	171.5	160.196					Bcl2l11	-0.665591	-1.76951	-0.465047	-1.10184	0.156226	0.447445	1.31713	1.09365	1.39713	1.01073	1.81093	-0.232344	0.676402	-1.18238	-1.08921	0.392951	-0.485462	-0.348692	-0.989304	0.0267808
Tcea1	89.8258	93.9968			Tcea1	89.8258	72.8729					Trib3	-0.642328	0.0522848	1.46575	-0.406384	-0.986511	0.219498	1.83417	0.623329	1.70854	1.56338	-0.975968	-0.651269	-0.391559	-0.996428	-0.897363	-0.994963	-0.982575	0.87376	-0.191777	-0.223587
Rgs20	15.9902	15.4401			Rgs20	15.9902	7.90219					Jun	-1.64204	-0.800544	0.446796	1.27481	0.595755	-1.0125	0.975255	1.26524	1.02798	1.13332	1.0375	-0.212057	0.285225	-0.671675	-0.231966	-1.69556	0.7936	-0.775329	-1.16378	-0.630015
Atp6v1h	409.154	380.961			Atp6v1h	409.154	373.694					Clic4	-1.12196	-0.0108534	0.150634	-0.122552	0.405758	0.0832732	1.69769	1.18718	0.983274	0.782202	1.55058	-1.00349	-1.08234	-1.99577	0.244313	-1.35043	-0.94867	0.0546833	0.553371	-0.0569059
Rb1cc1	63.148	59.8584			Rb1cc1	63.148	78.2359					Hrk	0.258543	-1.34206	0.913986	0.674962	0.134967	0.517895	1.61323	0.816745	1.57529	1.53993	0.493839	-0.507417	-1.32584	0.0714376	-1.3219	-0.846297	-0.847101	-0.737292	-0.957468	-0.725447
St18	72.4361	55.1677			St18	72.4361	64.6804					Bbc3	-1.06107	-0.143341	0.14648	-0.0873578	1.1041	1.97412	1.59135	1.76324	-0.212451	0.302904	1.20037	-0.994551	-1.02059	-1.06102	-0.413948	-0.637145	-1.01417	-0.348681	-0.624916	-0.463314
Pcmtd1	130.033	88.5265			Pcmtd1	130.033	134.994					Casp3	-0.234267	-0.819922	1.56932	-1.06159	0.445224	0.722418	1.57536	0.281147	0.898687	0.502108	1.29504	-1.21551	-0.536199	-1.08905	-1.52128	-0.363886	-1.30734	0.547855	-0.621775	0.933658
Sntg1	3.4928	0.436626			Sntg1	3.4928	8.30168
Rrs1	10.8621	11.1605			Rrs1	10.8621	10.8958
Adhfe1	0.742266	5.76071			Adhfe1	0.742266	3.7403
2610203C22Rik	0.684671	2.23565			2610203C22Rik	0.684671	0.539506
Vxn	0	0.928337			Vxn	0	2.23927
Mybl1	1.47769	0.842632			Mybl1	1.47769	1.19409
Vcpip1	19.9261	21.1032			Vcpip1	19.9261	28.9098
1700034P13Rik	0	0			1700034P13Rik	0	0.571969
Sgk3	10.4418	20.402			Sgk3	10.4418	22.818
620986	1.06056	0.837661			620986	1.06056	0.585377
Mcmdc2	2.00033	0.487552			Mcmdc2	2.00033	3.12907
Snhg6	38.2655	34.7256			Snhg6	38.2655	26.9816
Snord87	0.0749753	0.0727319			Snord87	0.0749753	0.271478
100038398	2.28876	0			100038398	2.28876	0.0121607
Ppp1r42	22.6706	8.37884			Ppp1r42	22.6706	19.4156
Cops5	163.226	178.198			Cops5	163.226	158.7
Cspp1	34.6918	24.0396			Cspp1	34.6918	37.4364
Arfgef1	78.9545	72.9403			Arfgef1	78.9545	72.3006
Prex2	11.3095	12.6651			Prex2	11.3095	19.7308
A830018L16Rik	0	0.750469			A830018L16Rik	0	0.0121607
Sulf1	7.98951	30.3253			Sulf1	7.98951	37.7059
Slco5a1	68.3034	63.2915			Slco5a1	68.3034	66.7181
Ncoa2	101.372	58.8791			Ncoa2	101.372	108.176
Tram1	85.1495	90.9685			Tram1	85.1495	83.811
Lactb2	15.4742	22.3906			Lactb2	15.4742	20.4434
Eya1	6.08741	4.5126			Eya1	6.08741	3.32898
Msc	2.12418	2.90898			Msc	2.12418	0
Kcnb2	0.273869	3.99998			Kcnb2	0.273869	0.697457
Terf1	28.8557	17.5139			Terf1	28.8557	26.8714
Sbspon	12.7202	40.4607			Sbspon	12.7202	62.2532
4930444P10Rik	2.08637	0.266158			4930444P10Rik	2.08637	1.51718
Rpl7	157.596	169.705			Rpl7	157.596	129.065
Rdh10	21.432	39.7366			Rdh10	21.432	32.1613
Stau2	24.8064	27.4862			Stau2	24.8064	27.9086
Ube2w	195.262	173.259			Ube2w	195.262	163.996
Eloc	191.674	154.487			Eloc	191.674	150.094
Tmem70	118.521	101.381			Tmem70	118.521	111.985
Ly96	6.20471	15.0045			Ly96	6.20471	7.40573
Gdap1	95.7419	94.9028			Gdap1	95.7419	97.4604
Crispld1	2.22898	0.800146			Crispld1	2.22898	5.33855
Tfap2d	0.019562	1.90853			Tfap2d	0.019562	0.0122993
Tfap2b	414.644	84.0521			Tfap2b	414.644	358.462
Mcm3	0	8.49225			Mcm3	0	1.54039
6720483E21Rik	3.38205	4.59034			6720483E21Rik	3.38205	5.45889
Paqr8	3.62033	16.1104			Paqr8	3.62033	2.68216
Efhc1	0	2.90791			Efhc1	0	4.93225
Tram2	0	0.661854			Tram2	0	0.0122993
Tmem14a	37.628	25.6778			Tmem14a	37.628	30.6583
Gsta3	1.27451	2.22628			Gsta3	1.27451	6.28474
Kcnq5	0.831199	0.0246937			Kcnq5	0.831199	5.20169
Rims1	2.67831	3.19827			Rims1	2.67831	1.45419
Ogfrl1	56.5732	103.945			Ogfrl1	56.5732	92.39
B3gat2	8.30924	9.93467			B3gat2	8.30924	12.8899
Smap1	45.2486	49.8034			Smap1	45.2486	49.1378
Sdhaf4	126.519	75.6567			Sdhaf4	126.519	90.7984
Fam135a	84.7444	77.2001			Fam135a	84.7444	107.846
Col9a1	5.06262	8.2802			Col9a1	5.06262	12.9222
Col19a1	11.9395	6.17914			Col19a1	11.9395	6.49716
Lmbrd1	206.179	211.616			Lmbrd1	206.179	169.081
Adgrb3	63.192	26.1416			Adgrb3	63.192	48.5729
Gm20172	4.2318	1.50173			Gm20172	4.2318	1.7843
Gm7846	34.6612	35.1441			Gm7846	34.6612	34.4857
Phf3	38.0314	18.5625			Phf3	38.0314	27.3629
Ptp4a1	56.7884	81.5032			Ptp4a1	56.7884	52.0453
Lgsn	7.50708	6.56111			Lgsn	7.50708	5.98184
Khdrbs2	18.2435	15.6613			Khdrbs2	18.2435	8.39986
Gm5415	1.23132	0.0641921			Gm5415	1.23132	0
Prim2	10.4499	12.6012			Prim2	10.4499	11.2062
1700001G17Rik	0.886613	0			1700001G17Rik	0.886613	0.972857
Rab23	13.7633	21.5217			Rab23	13.7633	24.0904
Bag2	32.5867	6.24001			Bag2	32.5867	21.1578
Zfp451	18.1453	26.2428			Zfp451	18.1453	18.4604
Gm15455	2.31028	2.20014			Gm15455	2.31028	2.84585
Bend6	115.746	38.8466			Bend6	115.746	67.0899
Dst	71.8749	96.1715			Dst	71.8749	87.7149
Ccdc115	70.6014	62.4467			Ccdc115	70.6014	68.1835
Imp4	22.0582	35.9641			Imp4	22.0582	27.4947
D1Ertd448e	11.7466	9.66148			D1Ertd448e	11.7466	11.1634
Ptpn18	3.66172	26.3439			Ptpn18	3.66172	2.34357
Amer3	3.15856	4.8624			Amer3	3.15856	3.87308
Arhgef4	10.479	8.9799			Arhgef4	10.479	10.6878
Fam168b	47.6685	84.5838			Fam168b	47.6685	62.611
Plekhb2	519.531	402.987			Plekhb2	519.531	594.119
Hs6st1	21.1067	13.7982			Hs6st1	21.1067	10.0274
Uggt1	39.4251	43.9606			Uggt1	39.4251	38.095
Neurl3	0	9.07264			Neurl3	0	5.21041
Arid5a	4.46289	30.1271			Arid5a	4.46289	3.12289
Kansl3	22.0883	29.2529			Kansl3	22.0883	46.5302
Lman2l	25.138	51.5128			Lman2l	25.138	52.6808
Cnnm4	50.2406	112.644			Cnnm4	50.2406	116.44
Cnnm3	25.7666	12.4444			Cnnm3	25.7666	14.2934
Ankrd23	8.59162	8.28607			Ankrd23	8.59162	6.43567
Ankrd39	11.2073	9.72319			Ankrd39	11.2073	20.4313
Fam178b	0	0.370521			Fam178b	0	0
Cox5b	131.211	84.3109			Cox5b	131.211	85.4542
Actr1b	23.7603	72.7881			Actr1b	23.7603	31.7019
4933424G06Rik	0.242306	0.830239			4933424G06Rik	0.242306	0.528869
Zap70	0.019562	0.962745			Zap70	0.019562	0.208949
Tmem131	29.2542	34.9121			Tmem131	29.2542	30.7094
Cnga3	5.43561	5.65003			Cnga3	5.43561	2.37972
Inpp4a	319.771	207.394			Inpp4a	319.771	296.471
Coa5	102.468	108.203			Coa5	102.468	96.0887
Unc50	185.758	129.782			Unc50	185.758	133.503
Mgat4a	39.9293	39.3703			Mgat4a	39.9293	24.5303
Tsga10	10.9196	5.63478			Tsga10	10.9196	13.1241
Lipt1	11.1655	13.1332			Lipt1	11.1655	9.27999
Mitd1	23.1991	37.4612			Mitd1	23.1991	19.6475
Mrpl30	87.9027	106.208			Mrpl30	87.9027	88.387
Txndc9	101.227	87.8417			Txndc9	101.227	90.2117
Eif5b	86.366	90.4494			Eif5b	86.366	69.83
Rev1	14.7538	13.933			Rev1	14.7538	15.635
Aff3	5.34341	4.94994			Aff3	5.34341	14.1364
Lonrf2	49.5896	40.1436			Lonrf2	49.5896	42.1521
Chst10	24.6717	50.0185			Chst10	24.6717	41.8315
100503760	0	0			100503760	0	0
Pdcl3	75.2317	118.712			Pdcl3	75.2317	73.9764
Npas2	1.57004	4.15023			Npas2	1.57004	1.85898
Rpl31	15.2143	10.7426			Rpl31	15.2143	12.6814
Tbc1d8	18.6804	12.511			Tbc1d8	18.6804	23.7736
Cnot11	13.826	10.5817			Cnot11	13.826	14.625
Snord89	0.184711	0.434482			Snord89	0.184711	0.420928
Rnf149	15.2684	16.4825			Rnf149	15.2684	15.8036
Creg2	1.32992	2.54129			Creg2	1.32992	3.86588
Map4k4	13.184	13.3109			Map4k4	13.184	10.6566
Gm16894	1.11504	2.21434			Gm16894	1.11504	2.48329
Il1r2	0	0.54543			Il1r2	0	0.0122993
Il1r1	1.2756	6.68958			Il1r1	1.2756	1.70058
Il1rl2	0	2.79954			Il1rl2	0	0
Mfsd9	1.87359	4.49664			Mfsd9	1.87359	6.68337
Pantr1	0	0			Pantr1	0	2.35231
Mrps9	66.3337	68.9015			Mrps9	66.3337	69.79
Gpr45	0	0.260703			Gpr45	0	0.133768
Tgfbrap1	23.0672	18.2358			Tgfbrap1	23.0672	16.7926
AI597479	78.6064	49.0457			AI597479	78.6064	51.7646
Fhl2	3.11639	5.03212			Fhl2	3.11639	0.0121607
Gm8210	5.77769	7.35695			Gm8210	5.77769	4.66223
Nck2	4.45018	7.07423			Nck2	4.45018	1.63458
Ecrg4	0	0.115507			Ecrg4	0	1.24223
Uxs1	9.60696	6.05839			Uxs1	9.60696	3.46888
100503192	4.77479	5.17883			100503192	4.77479	4.98752
Tpp2	55.3927	47.6732			Tpp2	55.3927	38.7956
Tex30	36.5451	34.7955			Tex30	36.5451	26.3919
Poglut2	47.5411	31.735			Poglut2	47.5411	28.5886
Bivm	31.6312	20.7784			Bivm	31.6312	15.4769
Ercc5	15.1	23.0552			Ercc5	15.1	27.5329
Gulp1	21.9868	9.63859			Gulp1	21.9868	14.072
4930521E06Rik	0.019562	0.40102			4930521E06Rik	0.019562	0.0121607
Wdr75	72.2667	53.2228			Wdr75	72.2667	74.9283
Gm5526	210.992	273.328			Gm5526	210.992	161.048
Slc40a1	3.19392	0.868965			Slc40a1	3.19392	2.46066
Gm3852	0.172786	0.212086			Gm3852	0.172786	0.396955
Dnah7b	22.1396	10.0219			Dnah7b	22.1396	9.96756
Dnah7c	2.8807	1.1345			Dnah7c	2.8807	1.56423
Slc39a10	34.9087	78.0582			Slc39a10	34.9087	27.2347
Tmeff2	90.485	75.393			Tmeff2	90.485	89.4282
Cavin2	0.019562	2.30664			Cavin2	0.019562	0.971505
Nabp1	9.57396	23.1308			Nabp1	9.57396	18.5863
Myo1b	9.60169	11.1876			Myo1b	9.60169	3.57571
Stat4	0.374877	0			Stat4	0.374877	0.985018
Stat1	139.667	914.269			Stat1	139.667	98.4843
Gls	481.889	281.026			Gls	481.889	448.02
Nab1	36.459	54.2636			Nab1	36.459	28.5394
Nemp2	6.5835	12.7372			Nemp2	6.5835	12.8525
Mfsd6	26.9557	42.5392			Mfsd6	26.9557	28.0963
Inpp1	24.0834	67.4399			Inpp1	24.0834	25.2713
Hibch	45.5399	23.0725			Hibch	45.5399	24.4294
1700019D03Rik	18.3951	6.05573			1700019D03Rik	18.3951	9.33764
Mstn	4.06815	0.161386			Mstn	4.06815	0.0122993
1700019A02Rik	1.94624	1.29339			1700019A02Rik	1.94624	0.880751
Pms1	27.0944	31.6559			Pms1	27.0944	35.5677
Ormdl1	92.6337	76.2205			Ormdl1	92.6337	128.436
Osgepl1	52.853	28.6991			Osgepl1	52.853	43.6405
Asnsd1	27.405	48.9106			Asnsd1	27.405	49.9906
Dnah7a	4.81937	1.11622			Dnah7a	4.81937	4.66431
Stk17b	18.5803	10.8251			Stk17b	18.5803	23.788
Hecw2	9.24096	8.86948			Hecw2	9.24096	8.25396
Ccdc150	2.69678	0.539811			Ccdc150	2.69678	0.750571
Gtf3c3	23.8883	26.8479			Gtf3c3	23.8883	21.0295
Pgap1	25.1594	16.3055			Pgap1	25.1594	14.8304
Ankrd44	9.06859	12.202			Ankrd44	9.06859	5.33864
Sf3b1	286.013	299.079			Sf3b1	286.013	258.42
Coq10b	74.5387	67.6172			Coq10b	74.5387	77.7476
Hspd1	190.329	110.937			Hspd1	190.329	128.802
Hspe1	145.363	102.978			Hspe1	145.363	135.088
Mob4	235.178	187.521			Mob4	235.178	181.274
Rftn2	2.46482	2.3322			Rftn2	2.46482	10.7604
Mars2	16.4547	6.04834			Mars2	16.4547	6.18478
Plcl1	24.5453	14.6604			Plcl1	24.5453	21.0769
Gm6644	62.1965	42.306			Gm6644	62.1965	58.6908
Satb2	0	3.84872			Satb2	0	0.0417334
9130024F11Rik	1.48671	0			9130024F11Rik	1.48671	0
BC055402	3.01007	4.70658			BC055402	3.01007	3.80203
1700066M21Rik	5.74417	13.9056			1700066M21Rik	5.74417	30.8703
Tyw5	75.4548	62.4992			Tyw5	75.4548	50.8023
Maip1	23.157	22.5286			Maip1	23.157	31.5548
Spats2l	2.38401	9.13037			Spats2l	2.38401	6.28705
Kctd18	9.15944	10.5139			Kctd18	9.15944	14.3605
Sgo2a	2.18941	0.79868			Sgo2a	2.18941	1.24164
Aox1	0.019562	3.77752			Aox1	0.019562	0.990336
Bzw1	192.923	173.555			Bzw1	192.923	167.095
Clk1	493.14	424.396			Clk1	493.14	478.949
Ppil3	41.7128	43.6754			Ppil3	41.7128	47.9857
Nif3l1	50.8046	36.3545			Nif3l1	50.8046	63.3568
Orc2	41.4902	40.3851			Orc2	41.4902	31.5472
Fam126b	193.108	105.72			Fam126b	193.108	147.388
Ndufb3	298.275	193.05			Ndufb3	298.275	270.376
Gm20257	5.00788	17.0226			Gm20257	5.00788	9.75629
Cflar	22.4198	27.8654			Cflar	22.4198	30.4813
Casp8	0	8.78052			Casp8	0	4.16341
Trak2	55.5371	43.8012			Trak2	55.5371	46.4631
Stradb	46.6023	47.0066			Stradb	46.6023	56.4665
C2cd6	0	0.403465			C2cd6	0	0.0953505
Tmem237	82.0364	58.0192			Tmem237	82.0364	86.1765
Mpp4	189.85	113.899			Mpp4	189.85	122.544
Als2	8.18107	8.26652			Als2	8.18107	9.85292
Cdk15	0.266232	4.04808			Cdk15	0.266232	2.47153
Fzd7	0.0184711	5.23294			Fzd7	0.0184711	2.434
Gm973	2.03445	0.591696			Gm973	2.03445	0.0122993
Sumo1	362.227	245.158			Sumo1	362.227	283.482
Nop58	34.1296	45.4376			Nop58	34.1296	40.0428
Bmpr2	11.0712	9.73272			Bmpr2	11.0712	4.3079
100504533	18.2719	22.1499			100504533	18.2719	18.3656
Fam117b	41.617	46.4344			Fam117b	41.617	43.9313
Ica1l	17.4444	8.35463			Ica1l	17.4444	9.99285
Wdr12	38.7066	32.9658			Wdr12	38.7066	32.5847
Carf	7.14368	8.00476			Carf	7.14368	6.23801
Gm15464	1.04864	1.04231			Gm15464	1.04864	1.10587
Nbeal1	31.8554	28.1087			Nbeal1	31.8554	19.1856
Cyp20a1	5.60453	31.0915			Cyp20a1	5.60453	26.4809
Abi2	132.285	95.1374			Abi2	132.285	109.693
Raph1	33.2979	32.2037			Raph1	33.2979	20.655
100043027	4.6812	3.95478			100043027	4.6812	3.47489
Gm11578	0.58577	1.63776			Gm11578	0.58577	0.405876
Pard3b	0.0184711	2.13395			Pard3b	0.0184711	0
Nrp2	3.78623	2.20156			Nrp2	3.78623	2.20741
Ino80d	29.472	21.9972			Ino80d	29.472	20.0896
Ino80dos	6.37	7.17971			Ino80dos	6.37	5.51902
Gm20342	8.94113	5.98082			Gm20342	8.94113	7.04048
Ndufs1	226.64	158.967			Ndufs1	226.64	209.41
Eef1b2	164.725	181.055			Eef1b2	164.725	119.565
Snora41	0	0.238419			Snora41	0	0.537838
Gpr1	0	0.590347			Gpr1	0	0
Zdbf2	2.69155	7.64609			Zdbf2	2.69155	0.930866
Adam23	6.06566	14.7901			Adam23	6.06566	12.1283
Fastkd2	40.3618	22.4865			Fastkd2	40.3618	37.7978
4933402D24Rik	2.99232	0.726238			4933402D24Rik	2.99232	0
Klf7	9.61366	18.294			Klf7	9.61366	12.3412
Creb1	60.635	63.2952			Creb1	60.635	39.6791
Mettl21a	34.7697	41.873			Mettl21a	34.7697	53.3188
2810408I11Rik	0.019562	1.27821			2810408I11Rik	0.019562	1.75866
Ccnyl1	6.7483	7.48603			Ccnyl1	6.7483	4.62814
Fzd5	8.5792	7.12452			Fzd5	8.5792	18.7566
Plekhm3	18.8331	24.2986			Plekhm3	18.8331	23.1282
Cryga	0	0.329153			Cryga	0	0.323776
D630023F18Rik	4.59516	9.0337			D630023F18Rik	4.59516	9.88948
Idh1	81.3374	72.7602			Idh1	81.3374	63.186
Pikfyve	17.5548	19.6368			Pikfyve	17.5548	27.299
Pth2r	0	0.0233445			Pth2r	0	1.13322
Map2	165.678	107.319			Map2	165.678	126.701
Gm10558	16.8633	22.2701			Gm10558	16.8633	37.9191
Unc80	178.799	108.684			Unc80	178.799	151.753
Rpe	68.8879	44.2978			Rpe	68.8879	54.1559
Kansl1l	37.2627	29.2518			Kansl1l	37.2627	30.02
Acadl	52.5308	57.9386			Acadl	52.5308	38.4497
Myl1	0	0.161386			Myl1	0	0.10302
Lancl1	51.942	112.273			Lancl1	51.942	106.752
Ikzf2	21.6433	10.669			Ikzf2	21.6433	12.3295
Spag16	0.736737	0.0742365			Spag16	0.736737	0.10302
Vwc2l	35.8872	10.5063			Vwc2l	35.8872	21.1883
Bard1	0	1.19057			Bard1	0	1.02084
Atic	7.6219	7.86307			Atic	7.6219	10.4483
Fn1	0	16.9425			Fn1	0	8.13562
Mreg	76.5123	77.3906			Mreg	76.5123	60.9201
Pecr	16.1964	20.1946			Pecr	16.1964	21.2347
Tmem169	33.0688	30.8172			Tmem169	33.0688	30.6092
Xrcc5	32.0147	27.9159			Xrcc5	32.0147	27.4978
Marchf4	7.57172	10.613			Marchf4	7.57172	6.43002
Smarcal1	56.4048	90.709			Smarcal1	56.4048	74.2916
Rpl37a	38.4236	34.0176			Rpl37a	38.4236	33.0832
Igfbp2	0	3.71682			Igfbp2	0	0.625448
Igfbp5	0.0749753	15.7917			Igfbp5	0.0749753	1.4255
6030407O03Rik	0	0.132319			6030407O03Rik	0	0.291857
Tns1	0	3.35972			Tns1	0	2.28278
Arpc2	109.68	205.861			Arpc2	109.68	114.147
Aamp	78.794	129.405			Aamp	78.794	104.456
Pnkd	57.4189	66.9192			Pnkd	57.4189	52.4827
Tmbim1	4.99573	36.9813			Tmbim1	4.99573	27.5383
Catip	0	0.618808			Catip	0	1.31602
Slc11a1	0.0586861	43.6569			Slc11a1	0.0586861	4.84071
Ctdsp1	4.36836	6.08253			Ctdsp1	4.36836	5.58061
Vil1	0.0738844	3.37888			Vil1	0.0738844	2.36697
Usp37	35.8995	32.7691			Usp37	35.8995	38.2546
Cnot9	62.2967	56.1312			Cnot9	62.2967	43.0294
Plcd4	0.0738844	4.61623			Plcd4	0.0738844	2.68126
Zfp142	10.3341	13.6231			Zfp142	10.3341	13.5601
Bcs1l	21.397	19.3289			Bcs1l	21.397	24.5872
Rnf25	8.39347	24.762			Rnf25	8.39347	14.1973
Stk36	2.44176	1.70473			Stk36	2.44176	10.137
Ttll4	0.610637	2.96049			Ttll4	0.610637	3.65588
Cyp27a1	1.50409	7.93952			Cyp27a1	1.50409	11.8386
Prkag3	0.019562	1.70585			Prkag3	0.019562	2.28621
Wnt10a	5.5636	23.097			Wnt10a	5.5636	9.51213
Cdk5r2	3.20693	1.87752			Cdk5r2	3.20693	2.31638
Cryba2	0	3.53048			Cryba2	0	1.27899
Nhej1	3.03283	3.3012			Nhej1	3.03283	3.89097
Cnppd1	11.2784	24.2499			Cnppd1	11.2784	16.9564
Retreg2	75.7848	86.4935			Retreg2	75.7848	70.4404
Zfand2b	34.6063	54.1523			Zfand2b	34.6063	44.8617
Abcb6	7.32403	9.3376			Abcb6	7.32403	14.0223
Atg9a	15.6868	11.1536			Atg9a	15.6868	13.9054
Ankzf1	13.3768	11.2604			Ankzf1	13.3768	16.8824
Glb1l	1.09314	3.75027			Glb1l	1.09314	2.52568
Stk16	50.4086	52.7999			Stk16	50.4086	50.7787
Tuba4a	99.3482	102.376			Tuba4a	99.3482	83.3626
A630095N17Rik	0.203182	0			A630095N17Rik	0.203182	0
Dnajb2	18.687	58.8633			Dnajb2	18.687	52.7427
Ptprn	20.1172	58.6711			Ptprn	20.1172	26.6669
Resp18	29.4077	73.5899			Resp18	29.4077	40.6464
Dnpep	69.1882	88.4849			Dnpep	69.1882	62.1331
Des	1.13219	0.831509			Des	1.13219	0.34438
Gm15179	0	0.513479			Gm15179	0	0.418176
Speg	13.4964	16.394			Speg	13.4964	21.7802
Gmppa	41.0805	35.9558			Gmppa	41.0805	38.7046
Asic4	7.81816	17.5032			Asic4	7.81816	5.57459
Chpf	9.43135	22.2297			Chpf	9.43135	16.528
Tmem198	11.0964	4.69976			Tmem198	11.0964	8.66086
Obsl1	3.50973	3.06079			Obsl1	3.50973	6.91287
Inha	9.77538	16.2216			Inha	9.77538	12.8734
Stk11ip	12.7004	11.0445			Stk11ip	12.7004	13.5171
Slc4a3	78.5288	79.0534			Slc4a3	78.5288	151.198
Gm17751	3.35098	0.526645			Gm17751	3.35098	5.97634
Epha4	27.5233	14.699			Epha4	27.5233	40.7289
Gm2102	0	0.145196			Gm2102	0	0
Sgpp2	33.5933	39.9108			Sgpp2	33.5933	50.1455
Farsb	132.236	151.947			Farsb	132.236	123.647
Mogat1	15.7909	18.1666			Mogat1	15.7909	10.478
Acsl3	196.454	238.546			Acsl3	196.454	321.384
Utp14b	3.66995	6.27257			Utp14b	3.66995	8.95661
Scg2	848.868	1578.66			Scg2	848.868	1163.17
Ap1s3	0.019562	0.344073			Ap1s3	0.019562	0
Wdfy1	23.906	33.9557			Wdfy1	23.906	16.7009
Mrpl44	52.7606	48.8952			Mrpl44	52.7606	52.8348
Serpine2	19.6382	32.9087			Serpine2	19.6382	23.7505
Cul3	85.2789	84.6295			Cul3	85.2789	72.776
Dock10	22.2417	16.7746			Dock10	22.2417	20.7136
Nyap2	16.1139	36.8796			Nyap2	16.1139	19.0405
Irs1	18.7835	6.34261			Irs1	18.7835	8.70221
Rhbdd1	0.0391241	9.78996			Rhbdd1	0.0391241	10.7145
Col4a4	2.82717	0.729399			Col4a4	2.82717	2.60067
Col4a3	15.3173	8.3509			Col4a3	15.3173	7.22542
Mff	313.253	251.307			Mff	313.253	299.647
Gm17764	0.303174	0.205956			Gm17764	0.303174	0.501977
Agfg1	24.3293	36.0293			Agfg1	24.3293	28.3325
Slc19a3	0	1.56028			Slc19a3	0	1.2068
Sphkap	191.08	125.657			Sphkap	191.08	174.862
Pid1	13.8345	49.7503			Pid1	13.8345	18.8721
Dner	420.075	213.062			Dner	420.075	341.639
Trip12	109.011	94.8473			Trip12	109.011	99.4768
Fbxo36	18.4637	16.7866			Fbxo36	18.4637	22.0164
Slc16a14	0	0.314349			Slc16a14	0	0
A530032D15Rik	0	1.05308			A530032D15Rik	0	0.02446
A530040E14Rik	0	5.52678			A530040E14Rik	0	0.431287
Sp110	0.0369422	19.6124			Sp110	0.0369422	2.44168
Sp140	0.0380331	4.94483			Sp140	0.0380331	0.821285
Sp100	0.0565042	16.4893			Sp100	0.0565042	2.83081
A630001G21Rik	0	3.3487			A630001G21Rik	0	2.64788
Cab39	143.046	145.679			Cab39	143.046	162.144
Itm2c	394.722	540.402			Itm2c	394.722	533.123
4933407L21Rik	1.90252	2.57097			4933407L21Rik	1.90252	0.997608
Psmd1	181.165	180.957			Psmd1	181.165	205.69
Htr2b	0.0369422	3.34414			Htr2b	0.0369422	4.47319
Armc9	9.45061	16.8479			Armc9	9.45061	13.3068
B3gnt7	0	0.773814			B3gnt7	0	0
Ncl	241.298	220.863			Ncl	241.298	235.239
Snora75	0.176058	0.0101784			Snora75	0.176058	0.0755207
C130036L24Rik	5.53598	2.43838			C130036L24Rik	5.53598	0.634784
Ptma	263.672	303.14			Ptma	263.672	214.961
Pde6d	128.924	107.676			Pde6d	128.924	128.654
Cops7b	23.632	40.8153			Cops7b	23.632	49.6664
Nppc	0	1.03327			Nppc	0	0.284809
Dis3l2	11.7738	32.8317			Dis3l2	11.7738	20.4885
Ecel1	17.9397	351.002			Ecel1	17.9397	26.3078
Prss56	0.964861	36.829			Prss56	0.964861	21.4296
Eif4e2	26.938	53.3012			Eif4e2	26.938	32.5875
Efhd1	1.89744	3.20355			Efhd1	1.89744	6.96632
Gigyf2	55.4297	35.4854			Gigyf2	55.4297	33.4374
Kcnj13	0.723795	1.2916			Kcnj13	0.723795	0.174608
Ngef	0.0380331	3.04415			Ngef	0.0380331	3.06643
Inpp5d	0.0184711	20.0768			Inpp5d	0.0184711	2.97819
Atg16l1	44.8747	54.9542			Atg16l1	44.8747	58.0542
Sag	1935.6	1245.37			Sag	1935.6	1320.66
Dgkd	56.4551	37.8346			Dgkd	56.4551	41.6095
Usp40	32.3103	15.4122			Usp40	32.3103	15.8938
Ugt1a7c	0	2.00603			Ugt1a7c	0	0.132454
Ugt1a6a	0.019562	1.55122			Ugt1a6a	0.019562	0.577435
Dnajb3	9.47883	4.25521			Dnajb3	9.47883	6.83416
Hjurp	3.27107	5.66931			Hjurp	3.27107	5.5611
Glrp1	0	0.0921629			Glrp1	0	0
Arl4c	3.10032	28.4427			Arl4c	3.10032	10.8394
Sh3bp4	9.93059	2.58137			Sh3bp4	9.93059	8.78851
Agap1	74.2341	97.0623			Agap1	74.2341	80.7494
4933400F21Rik	9.83215	6.19635			4933400F21Rik	9.83215	4.66037
Ackr3	0	0.88552			Ackr3	0	0.824156
Cops8	257.176	187.638			Cops8	257.176	223.056
Lrrfip1	9.54455	28.7039			Lrrfip1	9.54455	12.5588
Ramp1	0.0738844	17.1416			Ramp1	0.0738844	4.7399
Ube2f	52.2639	52.729			Ube2f	52.2639	52.998
665783	13.4386	11.5485			665783	13.4386	13.1245
Scly	2.23639	3.50145			Scly	2.23639	4.33755
Erfe	0.429274	0.0881731			Erfe	0.429274	0.290682
Ilkap	73.6962	79.3147			Ilkap	73.6962	82.3188
Hes6	12.4821	31.6251			Hes6	12.4821	35.3203
Per2	24.5021	15.6011			Per2	24.5021	27.5003
Traf3ip1	11.1314	6.87131			Traf3ip1	11.1314	5.67648
Asb1	12.3775	13.7983			Asb1	12.3775	5.65775
Hdac4	8.29792	17.9552			Hdac4	8.29792	13.7708
Ndufa10	290.491	213.892			Ndufa10	290.491	314.949
Cops9	148.757	106.541			Cops9	148.757	99.5421
Gpc1	4.20524	15.5684			Gpc1	4.20524	3.63996
Dusp28	44.365	42.7995			Dusp28	44.365	52.0065
Rnpepl1	12.5265	12.2574			Rnpepl1	12.5265	8.52813
9430060I03Rik	3.38363	5.29107			9430060I03Rik	3.38363	2.22317
Capn10	8.57032	23.8186			Capn10	8.57032	9.26334
Gpr35	0.16624	4.60273			Gpr35	0.16624	0.0245986
Kif1a	157.664	156.152			Kif1a	157.664	152.046
Sned1	0.0369422	0.421316			Sned1	0.0369422	1.53363
Mterf4	19.2719	24.1159			Mterf4	19.2719	24.7858
Pask	1.52584	2.54808			Pask	1.52584	4.87567
Ppp1r7	42.1039	56.0588			Ppp1r7	42.1039	52.1372
Ano7	1.55157	1.36391			Ano7	1.55157	0.500381
Hdlbp	43.8082	51.9925			Hdlbp	43.8082	52.6846
Septin2	174.05	178.198			Septin2	174.05	128.217
Farp2	7.75891	16.0117			Farp2	7.75891	16.2257
Stk25	164.847	195.038			Stk25	164.847	204.588
Bok	1.61485	2.32274			Bok	1.61485	3.566
Thap4	13.6065	28.9667			Thap4	13.6065	26.5548
Atg4b	52.2746	69.1662			Atg4b	52.2746	79.6223
Dtymk	66.2929	56.3859			Dtymk	66.2929	60.4407
Ing5	11.313	14.7181			Ing5	11.313	13.0039
D2hgdh	7.74646	7.14966			D2hgdh	7.74646	11.7968
Pdcd1	0.019562	0.513479			Pdcd1	0.019562	0.0121607
Fam174a	58.8889	49.3805			Fam174a	58.8889	59.1842
St8sia4	0	3.26337			St8sia4	0	0
100504401	2.88179	2.14372			100504401	2.88179	3.57777
Gm7135	0	0.184326			Gm7135	0	0.778835
Macir	52.7128	38.6666			Macir	52.7128	54.7194
Ppip5k2	22.141	24.0861			Ppip5k2	22.141	23.7822
Gin1	20.5581	18.7852			Gin1	20.5581	28.1099
Pam	201.475	215.892			Pam	201.475	171.969
B230216N24Rik	1.59536	3.92188			B230216N24Rik	1.59536	7.36174
100504494	5.62781	4.80912			100504494	5.62781	5.02505
Cntnap5b	0.0184711	0.234103			Cntnap5b	0.0184711	2.02938
Cdh20	0.352117	4.82037			Cdh20	0.352117	0.602249
Rnf152	270.467	139.679			Rnf152	270.467	153.265
Gm17634	26.1229	24.8344			Gm17634	26.1229	22.3481
Pign	26.438	18.3051			Pign	26.438	21.8765
Relch	50.7663	46.6445			Relch	50.7663	70.5259
Gm10193	12.8932	10.5785			Gm10193	12.8932	10.5164
Tnfrsf11a	0.019562	2.71656			Tnfrsf11a	0.019562	0.924033
Gm7160	4.22363	1.56312			Gm7160	4.22363	3.15876
Zcchc2	12.3011	12.0661			Zcchc2	12.3011	12.3166
Phlpp1	21.4106	24.9454			Phlpp1	21.4106	21.6484
Bcl2	7.08101	5.68573			Bcl2	7.08101	9.24386
Kdsr	81.1883	60.9746			Kdsr	81.1883	73.3733
Vps4b	56.7411	75.0698			Vps4b	56.7411	49.2446
Serpinb8	2.54197	7.47801			Serpinb8	2.54197	0.0245986
Cdh7	12.6064	5.01159			Cdh7	12.6064	3.0026
Cdh19	0	0.926492			Cdh19	0	0
Dsel	0.444397	4.62338			Dsel	0.444397	2.94598
Tsn	345.013	268.518			Tsn	345.013	308.258
Nifk	95.3757	77.4291			Nifk	95.3757	80.9307
Clasp1	42.594	58.8505			Clasp1	42.594	51.2512
2900060B14Rik	0.524902	0.0450505			2900060B14Rik	0.524902	0.286811
Gli2	0.0380331	1.25686			Gli2	0.0380331	0.352661
Inhbb	0	3.52385			Inhbb	0	0
Ralb	6.25421	17.513			Ralb	6.25421	11.0782
Tmem185b	19.6626	35.6117			Tmem185b	19.6626	32.9538
Epb41l5	57.5367	32.1971			Epb41l5	57.5367	33.448
Ptpn4	15.5629	10.1312			Ptpn4	15.5629	14.0677
Tmem177	24.8608	15.8729			Tmem177	24.8608	22.3283
Cfap221	1.03438	2.59869			Cfap221	1.03438	0.687355
Tmem37	0.0565042	9.74326			Tmem37	0.0565042	3.27147
Dbi	130.753	235.666			Dbi	130.753	193.128
3110009E18Rik	8.42692	5.73399			3110009E18Rik	8.42692	5.95377
Steap3	0	14.9229			Steap3	0	1.8225
C1ql2	0	0.309689			C1ql2	0	3.6457
Insig2	74.9869	56.8467			Insig2	74.9869	78.0507
Ccdc93	1.63776	14.5813			Ccdc93	1.63776	9.16072
Htr5b	0	0.0115276			Htr5b	0	0
Ddx18	21.606	18.6135			Ddx18	21.606	18.0226
Dpp10	7.23638	2.92778			Dpp10	7.23638	0.375673
Actr3	104.127	169.845			Actr3	104.127	113.005
Slc35f5	35.9962	53.6797			Slc35f5	35.9962	25.0308
Lypd1	9.98601	0.902545			Lypd1	9.98601	5.91287
Nckap5	9.67445	6.48389			Nckap5	9.67445	6.64343
Mgat5	1.0922	6.87152			Mgat5	1.0922	1.11692
Gm8451	16.0835	20.9053			Gm8451	16.0835	13.451
Tmem163	1.70175	15.2081			Tmem163	1.70175	1.82983
2900009J06Rik	0.606423	0.223882			2900009J06Rik	0.606423	0.0121607
Ccnt2	67.2467	58.4213			Ccnt2	67.2467	49.8065
Rab3gap1	60.8299	49.0047			Rab3gap1	60.8299	57.4802
Zranb3	1.07482	4.95519			Zranb3	1.07482	9.0636
R3hdm1	94.8246	102.409			R3hdm1	94.8246	84.9681
Ubxn4	127.625	132.834			Ubxn4	127.625	110.671
Lct	0	1.11912			Lct	0	0
Mcm6	2.4936	24.5927			Mcm6	2.4936	6.31531
Dars	125.194	162.828			Dars	125.194	145.761
Cxcr4	0	2.26761			Cxcr4	0	0
Thsd7b	49.0309	43.5614			Thsd7b	49.0309	82.0697
Rpl31-ps9	12.0781	11.7836			Rpl31-ps9	12.0781	8.90522
Cd55	2.28658	5.36742			Cd55	2.28658	2.73895
C4bp-ps1	0.853018	2.26401			C4bp-ps1	0.853018	3.24538
Pfkfb2	111.772	70.7577			Pfkfb2	111.772	89.4244
Yod1	21.5394	11.5477			Yod1	21.5394	19.3105
AA986860	6.68168	2.92986			AA986860	6.68168	4.06455
100502856	0.49872	0.263323			100502856	0.49872	0
Mapkapk2	35.9909	22.1353			Mapkapk2	35.9909	20.1987
Dyrk3	1.23023	4.70655			Dyrk3	1.23023	0.968771
Eif2d	36.9833	27.6519			Eif2d	36.9833	39.0696
Rassf5	10.7339	20.1233			Rassf5	10.7339	10.2844
Ikbke	0	7.4678			Ikbke	0	0
Srgap2	15.6066	16.6898			Srgap2	15.6066	13.954
Fam72a	3.43957	2.65887			Fam72a	3.43957	3.61173
Ctse	0	0.863219			Ctse	0	0
Rab7b	0	0.745554			Rab7b	0	0.961762
Pm20d1	15.0935	6.66173			Pm20d1	15.0935	13.2281
Slc41a1	15.6918	19.4957			Slc41a1	15.6918	32.9644
Rab29	10.6932	17.9708			Rab29	10.6932	11.3369
Nucks1	52.6182	48.8408			Nucks1	52.6182	51.0936
Slc45a3	0	0.469555			Slc45a3	0	2.28621
Elk4	1.55507	1.42321			Elk4	1.55507	2.82217
Mfsd4a	13.6642	7.84999			Mfsd4a	13.6642	24.4706
Cdk18	0.154314	1.49023			Cdk18	0.154314	3.2631
Lemd1	0.0923555	0.681708			Lemd1	0.0923555	0.808197
Klhdc8a	81.4661	61.371			Klhdc8a	81.4661	84.076
Nuak2	6.91033	25.1384			Nuak2	6.91033	17.7263
Tmcc2	12.9991	19.2186			Tmcc2	12.9991	18.3588
Dstyk	24.3373	32.8333			Dstyk	24.3373	39.1553
Rbbp5	49.8049	62.3419			Rbbp5	49.8049	56.0796
Tmem81	1.6027	3.52634			Tmem81	1.6027	0.811753
Cntn2	0	4.64896			Cntn2	0	0.0121607
Nfasc	73.0127	66.8104			Nfasc	73.0127	74.0924
Gm10538	0.371679	0.224482			Gm10538	0.371679	0.0633599
Lrrn2	1.58016	1.9851			Lrrn2	1.58016	2.62616
Mdm4	33.2656	26.3097			Mdm4	33.2656	40.3196
Pik3c2b	4.29955	3.66361			Pik3c2b	4.29955	4.55196
Ppp1r15b	21.0491	31.9901			Ppp1r15b	21.0491	19.3749
Plekha6	42.4177	35.2058			Plekha6	42.4177	33.7688
Etnk2	1.64393	4.44715			Etnk2	1.64393	3.63258
Sox13	0	0.817195			Sox13	0	0.0364822
Snrpe	98.6647	90.4163			Snrpe	98.6647	85.0155
Zc3h11a	128.493	113.319			Zc3h11a	128.493	140.27
Zbed6	45.3211	18.8913			Zbed6	45.3211	33.1977
Atp2b4	8.52093	12.5077			Atp2b4	8.52093	3.61971
Prelp	6.94016	23.1499			Prelp	6.94016	21.0672
Fmod	0.019562	1.00063			Fmod	0.019562	0.206039
100502999	9.63532	4.88172			100502999	9.63532	5.80645
Btg2	73.2332	110.592			Btg2	73.2332	78.291
Chil1	17.7514	68.6389			Chil1	17.7514	98.164
Mybph	0.0184711	1.75955			Mybph	0.0184711	0.294342
Adora1	0.86073	19.2972			Adora1	0.86073	8.31246
Ppfia4	5.88475	26.9908			Ppfia4	5.88475	6.49894
Tmem183a	69.7919	67.8086			Tmem183a	69.7919	70.9203
Cyb5r1	54.877	153.008			Cyb5r1	54.877	54.5122
Adipor1	201.863	180.612			Adipor1	201.863	200.919
Klhl12	48.0086	37.7369			Klhl12	48.0086	35.4929
Rabif	84.2695	94.8752			Rabif	84.2695	75.7688
100503055	4.03798	5.71571			100503055	4.03798	3.94721
Kdm5b	96.7433	82.5302			Kdm5b	96.7433	71.5498
Syt2	17.3319	46.5147			Syt2	17.3319	58.4039
Ppp1r12b	3.63527	5.08755			Ppp1r12b	3.63527	6.30281
Ube2t	0	5.55865			Ube2t	0	0.0122993
Arl8a	42.317	74.657			Arl8a	42.317	52.2801
Gpr37l1	0	2.74817			Gpr37l1	0	2.26217
Rnpep	17.4703	45.4986			Rnpep	17.4703	16.9241
Timm17a	160.755	126.217			Timm17a	160.755	147.104
Lmod1	0.16624	1.28311			Lmod1	0.16624	1.16351
Shisa4	70.7797	80.9361			Shisa4	70.7797	78.7291
Ipo9	63.6148	69.9413			Ipo9	63.6148	61.0111
Nav1	103.716	78.4716			Nav1	103.716	108.206
Csrp1	9.69578	23.5849			Csrp1	9.69578	10.5691
Phlda3	3.91414	22.4421			Phlda3	3.91414	6.29123
Tnni1	4.69166	2.74617			Tnni1	4.69166	0.998205
Lad1	1.42227	1.68126			Lad1	1.42227	0.368563
Tnnt2	23.7987	3.90775			Tnnt2	23.7987	22.7473
Pkp1	15.1997	0.0691655			Pkp1	15.1997	11.2954
Igfn1	3.23165	3.03052			Igfn1	3.23165	17.5099
Tmem9	128.151	139.662			Tmem9	128.151	122.562
Cacna1s	8.94113	28.9645			Cacna1s	8.94113	31.6306
Gm15850	0.449927	0.142498			Gm15850	0.449927	0.0614964
Kif21b	67.4413	42.7647			Kif21b	67.4413	39.1025
Camsap2	115.215	111.344			Camsap2	115.215	115.859
9230116N13Rik	1.78304	0.868965			9230116N13Rik	1.78304	1.64334
Ddx59	20.6883	19.8253			Ddx59	20.6883	13.3297
Kif14	0.333571	0.357355			Kif14	0.333571	2.19334
Zfp281	75.8036	39.8394			Zfp281	75.8036	60.1556
Gm8762	11.3016	6.52792			Gm8762	11.3016	10.9248
A130050O07Rik	0.560753	0.229492			A130050O07Rik	0.560753	2.09758
Ptprc	0.11519	34.602			Ptprc	0.11519	5.27179
Nek7	20.8107	42.6577			Nek7	20.8107	24.7561
Lhx9	0.0184711	1.52434			Lhx9	0.0184711	2.34702
2310009B15Rik	15.3089	15.5594			2310009B15Rik	15.3089	15.4683
Dennd1b	13.7682	21.3159			Dennd1b	13.7682	29.8821
Crb1	71.4647	53.175			Crb1	71.4647	52.5961
Zbtb41	31.7018	21.4645			Zbtb41	31.7018	28.6851
Aspm	0	2.09433			Aspm	0	1.37752
Cfh	1.62365	15.312			Cfh	1.62365	6.50826
Kcnt2	1.76683	1.46564			Kcnt2	1.76683	0.796319
Cdc73	21.1774	10.5957			Cdc73	21.1774	17.3202
B3galt2	469.741	320.781			B3galt2	469.741	371.546
Glrx2	97.0812	51.3261			Glrx2	97.0812	81.3484
Ro60	117.037	98.9505			Ro60	117.037	75.458
Uchl5	83.5739	93.5355			Uchl5	83.5739	92.0046
Rgs2	86.7222	53.5935			Rgs2	86.7222	95.3971
Rgs1	0.0184711	1.24779			Rgs1	0.0184711	1.41064
Brinp3	1.71999	0			Brinp3	1.71999	0
Gm15583	0.943267	3.24375			Gm15583	0.943267	1.96175
Pla2g4a	0	10.1077			Pla2g4a	0	1.32202
Ptgs2	0	1.55266			Ptgs2	0	0.0122993
Rbm3-ps	68.741	121.323			Rbm3-ps	68.741	48.5283
100043261	8.16716	6.72236			100043261	8.16716	6.71275
Pdc	1366.76	410.06			Pdc	1366.76	876.076
2310030A07Rik	1.04871	0.30834			2310030A07Rik	1.04871	1.52799
Odr4	93.4206	87.1594			Odr4	93.4206	95.8259
Tpr	95.3274	87.7002			Tpr	95.3274	77.8564
Prg4	1.80915	0.546314			Prg4	1.80915	1.4059
Hmcn1	0	0			Hmcn1	0	0.474268
Ivns1abp	354.152	523.957			Ivns1abp	354.152	374.894
Swt1	63.6124	34.2615			Swt1	63.6124	41.6448
Trmt1l	58.3123	64.2173			Trmt1l	58.3123	69.9425
Rnf2	79.5459	85.951			Rnf2	79.5459	96.9173
100503012	13.1236	9.35115			100503012	13.1236	10.5996
Niban1	0.0978102	9.15756			Niban1	0.0978102	0.0122993
Edem3	62.4772	42.1285			Edem3	62.4772	31.2288
1700025G04Rik	21.5541	36.3239			1700025G04Rik	21.5541	21.1378
Tsen15	40.5997	31.2213			Tsen15	40.5997	41.8619
Colgalt2	2.6048	14.2592			Colgalt2	2.6048	3.27624
Rgl1	4.84578	12.228			Rgl1	4.84578	7.65219
100861876	0.0184711	0.131661			100861876	0.0184711	0
Arpc5	97.0503	194.57			Arpc5	97.0503	50.6557
Ncf2	0.997439	6.1562			Ncf2	0.997439	0.527397
Smg7	47.7216	33.9625			Smg7	47.7216	35.9527
Nmnat2	33.0254	46.0487			Nmnat2	33.0254	12.6026
Lamc2	0	2.35284			Lamc2	0	1.7465
Lamc1	1.40061	7.17136			Lamc1	1.40061	3.13287
E330020D12Rik	0	0.782317			E330020D12Rik	0	0.0735854
Shcbp1l	0	1.464			Shcbp1l	0	0
Dhx9	8.34547	8.48265			Dhx9	8.34547	9.30602
Npl	11.468	13.3456			Npl	11.468	14.0034
Rgs8	68.4688	71.5176			Rgs8	68.4688	89.0583
C230024C17Rik	5.79093	6.06697			C230024C17Rik	5.79093	5.67744
Rgs16	41.0927	74.9319			Rgs16	41.0927	85.6453
Rnasel	1.99533	4.6493			Rnasel	1.99533	2.33623
Rgsl1	0.665109	1.64278			Rgsl1	0.665109	0.0122993
Teddm2	0	0			Teddm2	0	0
Glul	82.4418	141.347			Glul	82.4418	264.054
Cacna1e	0	0.19339			Cacna1e	0	0.0368979
Ier5	5.12838	12.7556			Ier5	5.12838	2.14902
Mr1	0.019562	6.82595			Mr1	0.019562	5.92715
Stx6	37.3297	45.1029			Stx6	37.3297	52.0991
BC034090	22.6894	16.7556			BC034090	22.6894	21.4703
100503411	3.36467	0.0115276			100503411	3.36467	1.34672
Xpr1	48.4132	73.4365			Xpr1	48.4132	51.8271
Gm5532	0	1.72571			Gm5532	0	0.986044
Acbd6	55.2038	87.1553			Acbd6	55.2038	54.6685
Lhx4	1.15198	8.06218			Lhx4	1.15198	4.75459
Qsox1	0.49872	2.41007			Qsox1	0.49872	1.44563
Cep350	81.8465	60.9579			Cep350	81.8465	88.4346
Tor1aip1	17.837	28.7186			Tor1aip1	17.837	21.8056
Tor1aip2	74.4389	112.781			Tor1aip2	74.4389	79.427
Fam163a	0.58577	10.1045			Fam163a	0.58577	3.68495
Tdrd5	1.68234	0.686992			Tdrd5	1.68234	4.09963
Axdnd1	0.019562	0			Axdnd1	0.019562	0.0121607
Soat1	11.3379	27.4854			Soat1	11.3379	25.0627
Abl2	22.7307	25.3098			Abl2	22.7307	21.8131
Tor3a	0.0760663	34.4043			Tor3a	0.0760663	16.9885
Fam20b	23.6541	35.6318			Fam20b	23.6541	37.1708
Ralgps2	37.0846	24.2237			Ralgps2	37.0846	34.3619
Angptl1	1.11489	1.21193			Angptl1	1.11489	0.567764
Rasal2	10.0858	17.8526			Rasal2	10.0858	13.3593
2810025M15Rik	43.165	21.0379			2810025M15Rik	43.165	33.7035
Cryzl2	1.43668	7.32746			Cryzl2	1.43668	4.92001
Sec16b	0	0			Sec16b	0	0.737957
100504090	0.730266	0.297116			100504090	0.730266	0.490581
Brinp2	0.893158	4.99097			Brinp2	0.893158	2.05558
Astn1	32.0314	74.2434			Astn1	32.0314	42.2504
Pappa2	0	2.78833			Pappa2	0	1.07014
Cop1	13.6488	13.2135			Cop1	13.6488	10.7054
Scarna3a	0.572604	0.103133			Scarna3a	0.572604	0
Tnr	55.7857	36.0133			Tnr	55.7857	107.357
4930523C07Rik	0.645547	0.0131661			4930523C07Rik	0.645547	0.425764
Mrps14	243.83	160.282			Mrps14	243.83	218.795
Cacybp	335.879	266.265			Cacybp	335.879	275.052
Rabgap1l	46.7724	51.4654			Rabgap1l	46.7724	32.0303
Gpr52	1.75475	0.622489			Gpr52	1.75475	0
Rc3h1	33.4859	39.9192			Rc3h1	33.4859	30.0982
Serpinc1	1.4193	0.669048			Serpinc1	1.4193	0.882901
Zbtb37	2.46881	3.44515			Zbtb37	2.46881	0.555106
Gas5	302.952	305.866			Gas5	302.952	288.467
Snord47	0.13257	0.274351			Snord47	0.13257	0.79156
Dars2	22.22	10.2179			Dars2	22.22	18.7421
Cenpl	8.99109	3.82738			Cenpl	8.99109	6.98974
Klhl20	3.63308	15.4562			Klhl20	3.63308	17.6069
Ankrd45	30.7411	43.3669			Ankrd45	30.7411	23.1598
Tex50	0.314009	0.282178			Tex50	0.314009	0.379744
Prdx6	243.516	330.303			Prdx6	243.516	394.378
Suco	84.2878	56.5546			Suco	84.2878	67.427
Pigc	68.5585	37.7007			Pigc	68.5585	56.3992
Dnm3	52.4354	50.3778			Dnm3	52.4354	58.1234
2810442N19Rik	1.79971	0			2810442N19Rik	1.79971	0.0588683
Dnm3os	9.47687	2.18164			Dnm3os	9.47687	5.38876
Eef1aknmt	2.88754	3.73056			Eef1aknmt	2.88754	2.06039
Vamp4	60.2962	51.8477			Vamp4	60.2962	58.0611
Myoc	1.4038	0.590347			Myoc	1.4038	0
Prrc2c	110.141	135.193			Prrc2c	110.141	106.124
Gorab	13.964	23.8007			Gorab	13.964	23.2345
Kifap3	161.754	161.634			Kifap3	161.754	141.129
Scyl3	11.2259	25.7288			Scyl3	11.2259	11.2479
BC055324	6.81587	1.7116			BC055324	6.81587	3.88854
Mettl18	10.732	8.02259			Mettl18	10.732	17.5634
F5	0	0.842632			F5	0	0.721137
Slc19a2	13.0687	15.7955			Slc19a2	13.0687	15.7595
Ccdc181	40.2432	22.0922			Ccdc181	40.2432	30.0192
Blzf1	55.4367	37.3635			Blzf1	55.4367	43.6894
Nme7	57.5189	31.1231			Nme7	57.5189	43.5496
Atp1b1	1161.01	831.815			Atp1b1	1161.01	1134.88
Gm20743	0	0.142498			Gm20743	0	0.618117
Sft2d2	7.61295	16.3465			Sft2d2	7.61295	13.2061
Tiprl	238.156	186.143			Tiprl	238.156	208.436
Gpr161	0	0			Gpr161	0	0
Dcaf6	13.3955	16.4			Dcaf6	13.3955	14.9902
Mpc2	306.484	189.768			Mpc2	306.484	235.612
Mpzl1	10.1384	10.8363			Mpzl1	10.1384	18.4099
Rcsd1	0	0.874608			Rcsd1	0	2.72017
Creg1	134.457	91.3327			Creg1	134.457	96.2634
Pou2f1	36.3611	33.4865			Pou2f1	36.3611	21.0957
Ildr2	4.80854	11.7795			Ildr2	4.80854	7.44222
Gm15853	0	0			Gm15853	0	0.25019
Tada1	122.984	86.4527			Tada1	122.984	120.639
Pogk	26.656	30.4768			Pogk	26.656	40.5156
Gm16701	1.87337	2.7379			Gm16701	1.87337	0.776489
Fam78b	24.9449	43.292			Fam78b	24.9449	29.5659
Uck2	5.38855	9.47167			Uck2	5.38855	7.31663
Tmco1	122.958	110.526			Tmco1	122.958	133.2
Aldh9a1	11.5827	23.4185			Aldh9a1	11.5827	28.9261
Mgst3	73.6783	85.0589			Mgst3	73.6783	43.7495
Rxrg	0.0184711	6.16791			Rxrg	0.0184711	1.84731
Pbx1	48.1582	70.6969			Pbx1	48.1582	33.7905
Nuf2	0	2.85515			Nuf2	0	1.73898
Rgs5	0.0184711	0.399945			Rgs5	0.0184711	0.750118
100862094	0	0.82445			100862094	0	0.85093
Rgs4	52.0398	208.595			Rgs4	52.0398	20.6908
Hsd17b7	6.82633	5.30664			Hsd17b7	6.82633	6.32983
3110045C21Rik	7.23795	0.381818			3110045C21Rik	7.23795	1.25453
Ddr2	0.937887	8.99448			Ddr2	0.937887	0.0391771
Uap1	54.7398	32.0842			Uap1	54.7398	34.8725
Uhmk1	5.02037	3.18599			Uhmk1	5.02037	2.69794
Gm6345	4.55386	2.03838			Gm6345	4.55386	6.72811
Sh2d1b1	0.019562	2.67272			Sh2d1b1	0.019562	1.60248
Gm7694	9.68498	0.474952			Gm7694	9.68498	2.97901
Nos1ap	12.0098	4.78278			Nos1ap	12.0098	20.7504
Olfml2b	0	0			Olfml2b	0	1.26447
Atf6	43.0462	49.743			Atf6	43.0462	46.0998
Dusp12	29.2109	31.5463			Dusp12	29.2109	20.6541
Fcrlb	0	1.07822			Fcrlb	0	0
Fcgr2b	0.171695	144.58			Fcgr2b	0.171695	20.8109
Fcgr4	0.0956283	81.2248			Fcgr4	0.0956283	24.4998
Fcgr3	0.287976	178.378			Fcgr3	0.287976	37.5271
Cfap126	0.0554133	2.46582			Cfap126	0.0554133	2.60619
Sdhc	357.685	280.203			Sdhc	357.685	320.535
Pcp4l1	47.4512	43.3168			Pcp4l1	47.4512	64.5559
Nr1i3	0	0.908463			Nr1i3	0	0.191322
Tomm40l	44.6082	71.4582			Tomm40l	44.6082	57.9856
Apoa2	6.88682	7.07208			Apoa2	6.88682	7.7027
Fcer1g	0.262959	300.449			Fcer1g	0.262959	65.0747
Ndufs2	225.625	230.892			Ndufs2	225.625	273.535
B4galt3	21.3087	50.3533			B4galt3	21.3087	42.8212
Ppox	25.7467	31.5765			Ppox	25.7467	34.7202
Usp21	31.3882	51.4592			Usp21	31.3882	40.807
Ufc1	90.8307	79.7675			Ufc1	90.8307	82.403
100504072	0	0.542443			100504072	0	0
Dedd	51.8581	55.2099			Dedd	51.8581	55.0932
Nit1	13.2353	31.0752			Nit1	13.2353	22.7752
Pfdn2	42.1068	54.8764			Pfdn2	42.1068	49.0779
Klhdc9	13.6419	16.2077			Klhdc9	13.6419	13.7644
Nectin4	0.686778	0.881058			Nectin4	0.686778	0.750256
Arhgap30	0	3.83961			Arhgap30	0	0.0121607
Usf1	20.1614	39.6306			Usf1	20.1614	27.6106
Tstd1	1.19328	0.337732			Tstd1	1.19328	0.797791
F11r	2.02753	58.2806			F11r	2.02753	20.5254
Alyref2	21.3088	10.2511			Alyref2	21.3088	13.7244
Cd244a	0.019562	3.29495			Cd244a	0.019562	0
Ly9	0	7.11047			Ly9	0	1.03041
Slamf7	0.0380331	21.8999			Slamf7	0.0380331	9.00502
Cd48	0.0391241	37.3285			Cd48	0.0391241	5.97727
100041098	306.012	198.276			100041098	306.012	217.819
Slamf1	0.997664	0.0131661			Slamf1	0.997664	0
Cd84	0.13257	51.3151			Cd84	0.13257	7.88805
Slamf6	0.0575952	8.77668			Slamf6	0.0575952	1.89398
Vangl2	0.0956283	3.75377			Vangl2	0.0956283	0.620053
Nhlh1	9.35972	0.513479			Nhlh1	9.35972	4.9153
Ncstn	78.2286	67.9273			Ncstn	78.2286	84.6388
Copa	71.1806	97.7391			Copa	71.1806	92.6009
Pex19	58.7451	71.9699			Pex19	58.7451	104.773
Dcaf8	62.3416	52.1351			Dcaf8	62.3416	55.8236
Pea15a	594.097	668.158			Pea15a	594.097	620.298
Casq1	1.46388	4.15027			Casq1	1.46388	3.92551
Atp1a2	0.0369422	6.91344			Atp1a2	0.0369422	3.9184
Igsf8	32.5179	33.7115			Igsf8	32.5179	33.2785
Kcnj9	10.7249	9.26847			Kcnj9	10.7249	14.9174
Kcnj10	3.36467	10.7994			Kcnj10	3.36467	8.77
Pigm	27.6649	27.7271			Pigm	27.6649	27.9177
Slamf9	0.11519	28.7877			Slamf9	0.11519	5.47039
Igsf9	7.96819	9.04752			Igsf9	7.96819	8.44902
Tagln2	1.58343	40.9564			Tagln2	1.58343	2.02979
Cfap45	0.802044	0.681953			Cfap45	0.802044	0
Vsig8	0	0.144827			Vsig8	0	0.0737957
Slamf8	0.0184711	41.6535			Slamf8	0.0184711	10.3766
Dusp23	13.0691	5.38658			Dusp23	13.0691	6.76133
100040320	3.3643	2.87374			100040320	3.3643	2.28534
Ackr1	132.491	64.4327			Ackr1	132.491	77.5797
Cadm3	21.3242	32.9764			Cadm3	21.3242	23.2075
Aim2	0	2.3424			Aim2	0	0
240921	0.0184711	7.95678			240921	0.0184711	1.44726
Ifi213	0.0184711	9.01118			Ifi213	0.0184711	0.0147171
Ifi209	0	17.3026			Ifi209	0	2.06746
Ifi208	0	4.01538			Ifi208	0	0.109446
Ifi207	0.0184711	19.3245			Ifi207	0.0184711	1.03836
Ifi204	0.0956283	93.8845			Ifi204	0.0956283	16.6573
Ifi203-ps	0	11.2691			Ifi203-ps	0	0
Mndal	0.0369422	7.66589			Mndal	0.0369422	1.03366
Ifi211	0	22.5049			Ifi211	0	3.52543
Ifi203	0	16.8986			Ifi203	0	0.19471
Ifi205	0.0184711	23.8713			Ifi205	0.0184711	11.7004
Fmn2	69.2098	27.8526			Fmn2	69.2098	81.4451
Grem2	1.80072	3.4838			Grem2	1.80072	1.34984
Rgs7	165.08	146.839			Rgs7	165.08	173.855
Fh1	140.684	104.158			Fh1	140.684	131.56
Opn3	2.92724	5.19292			Opn3	2.92724	2.7153
Chml	7.26147	8.93104			Chml	7.26147	3.46578
Pld5	0	4.6127			Pld5	0	3.30997
Cep170	84.3601	85.1714			Cep170	84.3601	68.5938
Sdccag8	35.9443	28.1725			Sdccag8	35.9443	34.1489
Hmga2-ps1	0.0184711	2.12445			Hmga2-ps1	0.0184711	0.0147171
Akt3	67.0349	62.0941			Akt3	67.0349	41.4866
Zbtb18	14.5784	14.8601			Zbtb18	14.5784	14.329
1700016C15Rik	0.240124	0.331026			1700016C15Rik	0.240124	0.450224
Adss	34.3072	49.0374			Adss	34.3072	32.7519
Catspere1	0.240124	0.362271			Catspere1	0.240124	0.0588683
Catspere2	0.350951	0.937011			Catspere2	0.350951	0.70642
Desi2	76.8233	39.618			Desi2	76.8233	41.4587
Gm9982	2.86245	1.03987			Gm9982	2.86245	1.57883
4930527J03Rik	0	0			4930527J03Rik	0	0.291857
666295	88.629	79.1295			666295	88.629	74.3057
B230369F24Rik	8.1023	4.16939			B230369F24Rik	8.1023	7.63394
Cox20	167.545	91.0259			Cox20	167.545	151.586
Hnrnpu	161.547	151.485			Hnrnpu	161.547	163.333
Efcab2	10.5255	5.00548			Efcab2	10.5255	4.64178
Kif26b	0.489051	1.50704			Kif26b	0.489051	0.382644
Smyd3	27.7879	35.6607			Smyd3	27.7879	34.6256
Tfb2m	19.3258	15.3263			Tfb2m	19.3258	12.0348
Cnst	34.9867	59.993			Cnst	34.9867	45.1961
Sccpdh	145.95	135.152			Sccpdh	145.95	141.522
Ahctf1	97.2344	93.6441			Ahctf1	97.2344	115.397
Cdc42bpa	53.7549	66.3209			Cdc42bpa	53.7549	65.5987
Coq8a	7.27979	8.44256			Coq8a	7.27979	14.9698
Psen2	31.6823	38.7455			Psen2	31.6823	40.1669
Gm5069	5.34142	5.57615			Gm5069	5.34142	0.793762
Itpkb	0.387893	2.35023			Itpkb	0.387893	0.901412
Parp1	15.1441	39.7789			Parp1	15.1441	19.091
Lin9	14.5174	6.68771			Lin9	14.5174	10.3617
Acbd3	46.8349	19.2288			Acbd3	46.8349	21.4889
H3f3a	130.277	99.4113			H3f3a	130.277	107.345
Sde2	28.271	28.2403			Sde2	28.271	43.0522
100504598	0.8552	0.842443			100504598	0.8552	0.607419
Pycr2	22.1273	26.717			Pycr2	22.1273	34.6684
Lefty1	0	1.26938			Lefty1	0	0.762556
Tmem63a	0	7.0241			Tmem63a	0	2.81124
Ephx1	10.6166	16.2882			Ephx1	10.6166	27.1588
Nvl	19.5317	23.7628			Nvl	19.5317	22.9674
Cnih4	54.6794	76.3627			Cnih4	54.6794	51.4103
Wdr26	63.582	82.6023			Wdr26	63.582	73.9494
A430110L20Rik	0.743357	0.264638			A430110L20Rik	0.743357	0.753964
Cnih3	2.16112	6.71813			Cnih3	2.16112	1.16009
Dnah14	0	0.0131661			Dnah14	0	0
Lbr	27.5278	20.0675			Lbr	27.5278	26.7252
Enah	10.4266	14.6498			Enah	10.4266	14.0808
Srp9	147.083	122.795			Srp9	147.083	144.263
Degs1	213.18	202.494			Degs1	213.18	229.292
1700047M11Rik	0	0.217675			1700047M11Rik	0	0.474268
Fbxo28	65.8352	44.6513			Fbxo28	65.8352	43.2192
Trp53bp2	7.51863	8.15029			Trp53bp2	7.51863	6.4979
Capn2	6.08639	25.7725			Capn2	6.08639	9.25389
Susd4	24.3728	18.1784			Susd4	24.3728	40.9228
Disp1	0.0184711	2.94021			Disp1	0.0184711	6.05077
Brox	42.2088	62.0877			Brox	42.2088	51.0135
Aida	18.7207	32.6396			Aida	18.7207	23.7367
Mia3	61.6434	66.9883			Mia3	61.6434	82.6516
Taf1a	18.9238	19.9794			Taf1a	18.9238	32.3348
1700056E22Rik	1.25946	0.974294			1700056E22Rik	1.25946	0.609077
Dusp10	67.6444	68.018			Dusp10	67.6444	73.8783
Hlx	0	0.916829			Hlx	0	0
Mtarc1	47.6429	10.3606			Mtarc1	47.6429	28.0081
Mtarc2	49.2129	44.0889			Mtarc2	49.2129	52.9313
Mark1	22.2769	14.8883			Mark1	22.2769	12.4026
Rab3gap2	54.7352	75.6947			Rab3gap2	54.7352	71.9279
Iars2	31.7161	24.7087			Iars2	31.7161	32.6364
Bpnt1	153.344	65.6473			Bpnt1	153.344	131.124
Eprs	89.2018	134.75			Eprs	89.2018	108.235
9630028B13Rik	2.76908	1.68526			9630028B13Rik	2.76908	3.88657
Slc30a10	2.69956	0.174997			Slc30a10	2.69956	4.12026
Lyplal1	15.0281	15.8279			Lyplal1	15.0281	24.1173
Tgfb2	190.858	188.604			Tgfb2	190.858	185.099
Rrp15	11.6372	24.2468			Rrp15	11.6372	22.2843
Gpatch2	12.3505	14.3155			Gpatch2	12.3505	22.5549
Gm37254	1.91125	3.46817			Gm37254	1.91125	1.09067
Esrrg	132.964	50.6626			Esrrg	132.964	120.233
9330162B11Rik	3.0396	0.876096			9330162B11Rik	3.0396	1.66661
Ush2a	33.2055	9.3391			Ush2a	33.2055	17.8268
Kctd3	15.9102	22.1322			Kctd3	15.9102	23.1499
Kcnk2	3.10314	1.96055			Kcnk2	3.10314	1.71948
Pdcd5-ps	87.2854	79.0499			Pdcd5-ps	87.2854	73.1259
100039307	0	0			100039307	0	0
Cenpf	0	1.34274			Cenpf	0	1.44385
Ptpn14	0.0978102	0.814661			Ptpn14	0.0978102	1.49911
Smyd2	48.3963	79.5638			Smyd2	48.3963	57.6108
Prox1	150.018	103.94			Prox1	150.018	147.326
100504619	49.407	32.0669			100504619	49.407	85.9424
Rps6kc1	4.63756	10.6079			Rps6kc1	4.63756	9.64116
Angel2	65.8528	65.8832			Angel2	65.8528	82.9771
Vash2	8.69476	5.96778			Vash2	8.69476	3.94671
Flvcr1	28.2242	13.1012			Flvcr1	28.2242	19.5657
A230020J21Rik	1.05635	0.365107			A230020J21Rik	1.05635	0.909096
Spata45	1.50169	0.414935			Spata45	1.50169	1.20996
Tatdn3	21.1649	18.1405			Tatdn3	21.1649	26.4957
Nsl1	0	0.0362213			Nsl1	0	0.122993
Batf3	0	1.9061			Batf3	0	1.54153
Atf3	36.9781	395.654			Atf3	36.9781	42.5317
D730003I15Rik	22.1971	15.942			D730003I15Rik	22.1971	23.1377
Nenf	45.3125	49.4012			Nenf	45.3125	43.295
Pacc1	10.9436	30.487			Pacc1	10.9436	19.915
Ppp2r5a	5.17751	8.37526			Ppp2r5a	5.17751	7.0695
Ints7	4.95819	14.0962			Ints7	4.95819	10.5183
Lpgat1	221.412	157.399			Lpgat1	221.412	191.184
1700034H15Rik	0	0.773558			1700034H15Rik	0	1.48387
Slc30a1	7.79773	2.28012			Slc30a1	7.79773	4.6032
Rd3	101.748	138.388			Rd3	101.748	101.065
Traf5	46.6141	48.7187			Traf5	46.6141	59.7991
Gstp-ps	262.843	221.315			Gstp-ps	262.843	196.338
Rcor3	16.274	9.89648			Rcor3	16.274	9.91063
Gm10516	3.08279	2.77719			Gm10516	3.08279	5.42936
Kcnh1	28.3154	4.20547			Kcnh1	28.3154	21.9006
Hhat	3.25855	0.895699			Hhat	3.25855	14.2336
1700065J18Rik	0	0.197492			1700065J18Rik	0	0.304018
Sertad4	1.69723	2.46038			Sertad4	1.69723	6.59234
Syt14	4.24079	3.74792			Syt14	4.24079	1.95049
Utp25	7.86989	8.74501			Utp25	7.86989	2.97829
Irf6	0	1.32978			Irf6	0	2.12778
A130010J15Rik	14.4659	5.88991			A130010J15Rik	14.4659	12.3184
Traf3ip3	24.9787	10.4278			Traf3ip3	24.9787	14.2533
Lamb3	2.29042	2.29678			Lamb3	2.29042	0
Camk1g	1.24324	7.06833			Camk1g	1.24324	1.05707
Plxna2	40.031	19.2101			Plxna2	40.031	30.7299
Cd34	0.49872	14.7459			Cd34	0.49872	4.68575
Gm16897	4.20509	4.70519			Gm16897	4.20509	3.43053
A330023F24Rik	97.6668	61.541			A330023F24Rik	97.6668	82.5315
Cd46	1.54728	1.21481			Cd46	1.54728	1.4628
Cr1l	18.3933	17.1577			Cr1l	18.3933	12.1924
Cr2	0.723795	0.74115			Cr2	0.723795	3.64372
Ppp1r14c	0.0369422	3.9236			Ppp1r14c	0.0369422	0
Plekhg1	10.6551	20.4136			Plekhg1	10.6551	22.6776
Mthfd1l	10.8469	10.6049			Mthfd1l	10.8469	10.6228
Akap12	47.6335	109.562			Akap12	47.6335	68.9018
Zbtb2	4.1584	14.5392			Zbtb2	4.1584	12.531
Rmnd1	23.9037	16.1739			Rmnd1	23.9037	16.5169
Armt1	22.2175	14.6143			Armt1	22.2175	23.475
Esr1	1.07576	0.517374			Esr1	1.07576	2.45135
Syne1	136.669	95.4503			Syne1	136.669	121.385
Fbxo5	3.52421	4.4583			Fbxo5	3.52421	4.21436
Mtrf1l	18.9897	7.85797			Mtrf1l	18.9897	9.23007
Rgs17	25.2649	51.698			Rgs17	25.2649	17.9241
Ipcef1	11.4491	0.0101784			Ipcef1	11.4491	3.63246
Cnksr3	1.95511	0.680417			Cnksr3	1.95511	1.25116
Lrp11	110.842	89.1024			Lrp11	110.842	114.546
Pcmt1	252.856	199.006			Pcmt1	252.856	228.892
A630066F11Rik	7.53966	0.640191			A630066F11Rik	7.53966	5.54702
Nup43	16.7662	15.9228			Nup43	16.7662	16.1388
407824	25.2639	14.6125			407824	25.2639	21.6938
Lats1	32.9297	25.9627			Lats1	32.9297	34.1104
Katna1	43.3368	57.3007			Katna1	43.3368	48.5127
Ginm1	23.2128	43.4871			Ginm1	23.2128	49.4615
Ppil4	105.877	65.4037			Ppil4	105.877	75.5496
Zc3h12d	0.019562	0.371082			Zc3h12d	0.019562	0.0147171
Tab2	28.7568	43.4505			Tab2	28.7568	46.1601
Ust	4.9481	14.8181			Ust	4.9481	24.7044
Sash1	6.30914	7.48752			Sash1	6.30914	1.70978
Samd5	6.39336	1.90102			Samd5	6.39336	5.44385
Stxbp5	50.5055	46.9977			Stxbp5	50.5055	27.9421
Rab32	0.019562	34.6625			Rab32	0.019562	6.21505
Grm1	0	6.96108			Grm1	0	0.274512
Shprh	33.5613	30.715			Shprh	33.5613	33.7287
Fbxo30	20.1291	17.9697			Fbxo30	20.1291	41.0756
Epm2a	2.18986	1.61152			Epm2a	2.18986	2.71004
Utrn	47.6413	34.509			Utrn	47.6413	62.5475
B230208H11Rik	1.56162	1.23762			B230208H11Rik	1.56162	3.37561
Stx11	0.0184711	4.63723			Stx11	0.0184711	2.75785
Sf3b5	99.5906	79.9847			Sf3b5	99.5906	67.3534
Plagl1	3.26088	18.9391			Plagl1	3.26088	3.46698
Ltv1	49.4419	42.1097			Ltv1	49.4419	56.5928
Phactr2	81.3181	54.3812			Phactr2	81.3181	76.8185
Fuca2	83.9017	76.6714			Fuca2	83.9017	68.1991
Pex3	42.9034	55.3501			Pex3	42.9034	43.325
Adat2	0.0184711	0.63241			Adat2	0.0184711	2.48951
Aig1	94.1119	80.0592			Aig1	94.1119	80.2538
Hivep2	19.3575	19.7232			Hivep2	19.3575	19.7989
100504211	0.781241	1.14521			100504211	0.781241	2.38362
Adgrg6	0.566208	1.69922			Adgrg6	0.566208	1.42886
Gm10335	33.4645	43.823			Gm10335	33.4645	34.0403
Vta1	170.503	147.132			Vta1	170.503	148.961
1700016L04Rik	0.0586861	0.0691655			1700016L04Rik	0.0586861	0.0245986
Nmbr	1.34978	1.32567			Nmbr	1.34978	0.356679
Gm20125	0	0.315987			Gm20125	0	0.135292
Cited2	90.0069	73.162			Cited2	90.0069	85.1936
Heca	5.22683	1.2845			Heca	5.22683	2.60406
Abracl	6.46898	17.2956			Abracl	6.46898	4.29045
Reps1	37.5536	27.3287			Reps1	37.5536	48.7784
Ect2l	1.71781	0.149859			Ect2l	1.71781	0.10302
Ccdc28a	11.253	25.3757			Ccdc28a	11.253	16.527
Nhsl1	1.92099	2.05336			Nhsl1	1.92099	4.27864
Hebp2	18.298	15.0729			Hebp2	18.298	28.2725
Arfgef3	17.5086	18.2947			Arfgef3	17.5086	20.8207
Gm4922	0.738844	2.16957			Gm4922	0.738844	2.92807
Perp	0.0184711	1.97492			Perp	0.0184711	0.0121607
Tnfaip3	46.6954	39.2221			Tnfaip3	46.6954	60.1987
Gm20139	8.46966	9.47007			Gm20139	8.46966	15.2308
Ifngr1	12.9212	65.9037			Ifngr1	12.9212	65.1807
Il20ra	0	0			Il20ra	0	2.42425
Slc35d3	0	0			Slc35d3	0	0.367927
Pex7	63.7988	44.6224			Pex7	63.7988	77.5942
Map3k5	5.06439	10.0197			Map3k5	5.06439	11.1261
Map7	162.524	102.237			Map7	162.524	120.116
4930405J17Rik	0.701902	0.172914			4930405J17Rik	0.701902	0.255375
Rpl32l	16.142	25.5063			Rpl32l	16.142	15.362
Bclaf1	177.622	146.969			Bclaf1	177.622	144.656
Pde7b	5.00453	5.74661			Pde7b	5.00453	4.9645
Ahi1	191.009	156.474			Ahi1	191.009	130.96
Myb	0.683431	1.83667			Myb	0.683431	2.44599
Hbs1l	56.8924	62.5075			Hbs1l	56.8924	69.3292
4930455C13Rik	0	0.55722			4930455C13Rik	0	0.191322
Aldh8a1	0.775786	0.750469			Aldh8a1	0.775786	0
Sgk1	445.453	184.539			Sgk1	445.453	516.544
E030030I06Rik	0.430365	1.53021			E030030I06Rik	0.430365	0
C920009B18Rik	0	1.2916			C920009B18Rik	0	0.0147171
Gm10825	0	0.391938			Gm10825	0	0
Slc2a12	0	1.52073			Slc2a12	0	1.16743
Tbpl1	96.6556	130.477			Tbpl1	96.6556	109.076
Eya4	0.461777	0.918285			Eya4	0.461777	0
Rps12	2.4123	3.2312			Rps12	2.4123	4.706
Snora33	0.295538	0.230649			Snora33	0.295538	0.151041
Snord100	0.0184711	0.126803			Snord100	0.0184711	0.294414
Slc18b1	8.09	7.34982			Slc18b1	8.09	14.1855
Stx7	156.68	195.769			Stx7	156.68	175.826
Moxd1	0	4.59162			Moxd1	0	1.93898
Ccn2	3.76129	15.434			Ccn2	3.76129	8.77893
Enpp1	0	2.14339			Enpp1	0	0
Med23	41.1407	32.2826			Med23	41.1407	26.5596
Arg1	0.720373	47.6041			Arg1	0.720373	1.32454
Akap7	45.2914	33.9812			Akap7	45.2914	40.8745
Epb41l2	318.008	282.65			Epb41l2	318.008	311.67
Tmem200a	31.9785	13.1221			Tmem200a	31.9785	37.2247
Gm9767	0.295538	0.197492			Gm9767	0.295538	0
L3mbtl3	11.1958	13.076			L3mbtl3	11.1958	5.23498
Arhgap18	0	4.2441			Arhgap18	0	2.34338
Lama2	2.21901	3.3837			Lama2	2.21901	5.96268
Gm10145	13.8427	19.0677			Gm10145	13.8427	13.8865
Ptprk	0	1.36601			Ptprk	0	0.515385
Soga3	27.4557	41.1614			Soga3	27.4557	21.9984
9330159F19Rik	43.0349	61.7511			9330159F19Rik	43.0349	27.0644
Echdc1	22.3769	12.8341			Echdc1	22.3769	14.4492
Rnf146	14.9285	28.5324			Rnf146	14.9285	22.5702
Rspo3	0.019562	0			Rspo3	0.019562	0.0147171
Cenpw	0.443306	4.93569			Cenpw	0.443306	2.09312
Trmt11	44.93	45.5052			Trmt11	44.93	42.9561
Gm20300	46.4989	21.4357			Gm20300	46.4989	20.661
Hint3	10.3263	9.58621			Hint3	10.3263	7.448
Ncoa7	23.5419	25.875			Ncoa7	23.5419	35.8709
Hey2	0.291249	7.35508			Hey2	0.291249	7.17914
Hddc2	2.95801	9.77756			Hddc2	2.95801	4.22029
Tpd52l1	0	0.970292			Tpd52l1	0	0.0121607
Supt4b	69.2591	61.3175			Supt4b	69.2591	65.9366
Rnf217	0	3.98418			Rnf217	0	6.60261
Nkain2	1.99488	0.0263323			Nkain2	1.99488	0
Clvs2	3.96556	15.3209			Clvs2	3.96556	2.5689
Zup1	26.3076	32.6031			Zup1	26.3076	34.5243
A830082N09Rik	14.457	2.74333			A830082N09Rik	14.457	14.6164
Rwdd1	57.4251	38.1172			Rwdd1	57.4251	47.8909
Calhm5	0	2.95215			Calhm5	0	0.0121607
Calhm6	0	21.1713			Calhm6	0	8.36927
Dse	1.16913	6.46931			Dse	1.16913	3.19766
Tspyl1	228.425	187.195			Tspyl1	228.425	170.051
Tspyl4	215.981	141.564			Tspyl4	215.981	207.546
Nt5dc1	3.44175	2.87933			Nt5dc1	3.44175	7.84875
Frk	0	1.01607			Frk	0	3.75801
Amd2	78.0435	53.5278			Amd2	78.0435	60.5964
Hs3st5	13.8398	39.048			Hs3st5	13.8398	30.3884
Hdac2	139.339	102.663			Hdac2	139.339	114.321
Marcks	22.1191	97.4641			Marcks	22.1191	47.3965
Lama4	0.0369422	0.355485			Lama4	0.0369422	0.279624
Fam229b	15.9047	13.8693			Fam229b	15.9047	26.836
Tube1	13.4802	22.4961			Tube1	13.4802	27.9019
Ccn6	0.999771	1.95381			Ccn6	0.999771	0.788373
Fyn	41.3636	57.1938			Fyn	41.3636	34.3455
Gm16364	1.97467	3.17627			Gm16364	1.97467	0.618117
Traf3ip2	36.3956	20.1526			Traf3ip2	36.3956	34.8176
E130307A14Rik	23.9367	23.519			E130307A14Rik	23.9367	21.0236
Rev3l	136.769	127.786			Rev3l	136.769	124.582
Mfsd4b4	1.12674	0.334014			Mfsd4b4	1.12674	0.569967
4930547M16Rik	2.65009	1.86672			4930547M16Rik	2.65009	2.51727
Mfsd4b1	4.45905	2.83853			Mfsd4b1	4.45905	1.6276
Slc16a10	0	2.74782			Slc16a10	0	0.0564505
Rpf2	57.7508	48.0358			Rpf2	57.7508	50.7618
Gtf3c6	26.939	31.1968			Gtf3c6	26.939	31.8865
Amd1	76.019	51.0728			Amd1	76.019	59.2959
Cdk19	39.9142	31.8665			Cdk19	39.9142	44.2074
Ddo	19.3022	13.7543			Ddo	19.3022	62.0988
Mettl24	0.978102	0			Mettl24	0.978102	1.66303
Cdc40	41.0262	29.9256			Cdc40	41.0262	39.3106
Wasf1	19.4972	8.66052			Wasf1	19.4972	24.3578
100504721	2.73176	1.98116			100504721	2.73176	1.73576
Fig4	40.1213	51.3623			Fig4	40.1213	54.5525
Zbtb24	13.0962	28.2063			Zbtb24	13.0962	26.0606
Mical1	0	3.45609			Mical1	0	0.721137
Smpd2	24.747	45.9464			Smpd2	24.747	28.4195
Ppil6	8.56167	6.83628			Ppil6	8.56167	3.89123
Cd164	315.715	299.72			Cd164	315.715	330.561
629461	0	0.111962			629461	0	0
Cep57l1	27.2762	13.1494			Cep57l1	27.2762	15.3677
Sesn1	92.7275	54.7345			Sesn1	92.7275	75.4501
Armc2	0.352117	0.646572			Armc2	0.352117	2.03719
Tdg-ps2	8.88565	10.5637			Tdg-ps2	8.88565	5.99393
Foxo3	0.019562	1.39022			Foxo3	0.019562	0.316179
Afg1l	19.1234	23.2251			Afg1l	19.1234	23.0655
Snx3	312.994	220.786			Snx3	312.994	244.936
Nr2e1	0.16624	3.37046			Nr2e1	0.16624	3.75085
Ostm1	69.8999	53.8443			Ostm1	69.8999	75.1538
Sec63	27.8908	29.6388			Sec63	27.8908	28.5211
Scml4	5.34928	5.12041			Scml4	5.34928	2.11309
Sobp	8.13089	10.2525			Sobp	8.13089	15.4425
9030612E09Rik	1.33101	0.58785			9030612E09Rik	1.33101	1.96557
Pdss2	15.8144	11.5171			Pdss2	15.8144	17.4074
Bend3	0	6.43675			Bend3	0	5.34342
Mtres1	49.28	31.6245			Mtres1	49.28	37.7042
Cd24a	4.37753	18.5519			Cd24a	4.37753	1.75076
Qrsl1	23.015	26.6949			Qrsl1	23.015	24.8083
Rtn4ip1	19.0357	12.1113			Rtn4ip1	19.0357	21.9698
Crybg1	0.370588	12.0053			Crybg1	0.370588	1.76722
Atg5	79.8928	70.9192			Atg5	79.8928	73.4619
Prdm1	7.54772	3.32845			Prdm1	7.54772	5.62651
Prep	18.4367	53.9071			Prep	18.4367	21.0896
Popdc3	6.14248	6.88764			Popdc3	6.14248	5.55196
Bves	2.06376	4.61193			Bves	2.06376	6.65937
Lin28b	1.22018	2.91498			Lin28b	1.22018	2.27504
Hace1	38.7765	32.4371			Hace1	38.7765	44.9585
100418235	13.2428	0.614182			100418235	13.2428	2.3361
Grik2	26.4781	3.68095			Grik2	26.4781	23.0401
Ascc3	31.6272	21.6106			Ascc3	31.6272	18.1031
Lilr4b	0.019562	5.99904			Lilr4b	0.019562	0.310994
Lilrb4a	0.114099	67.4316			Lilrb4a	0.114099	1.32358
Dcbld1	12.5432	13.077			Dcbld1	12.5432	9.39988
Gopc	21.6351	24.3667			Gopc	21.6351	33.6953
Nus1	25.6671	29.0387			Nus1	25.6671	20.6298
Zfa-ps	0.647579	0.812889			Zfa-ps	0.647579	1.15043
Slc35f1	17.4858	9.01934			Slc35f1	17.4858	6.46952
Cep85l	3.56894	4.72651			Cep85l	3.56894	5.19796
Pln	0	0			Pln	0	0.413464
Mcm9	3.40801	5.25507			Mcm9	3.40801	11.7866
Asf1a	87.6203	66.2593			Asf1a	87.6203	87.0719
Gm3902	0	0.108664			Gm3902	0	0.640719
Fam184a	44.683	26.5343			Fam184a	44.683	39.1609
Man1a	0.812728	6.66186			Man1a	0.812728	3.00133
Gm16998	1.36934	0.0115276			Gm16998	1.36934	0
Tbc1d32	16.4486	13.6117			Tbc1d32	16.4486	17.353
Msl3l2	7.45224	5.88419			Msl3l2	7.45224	13.4008
Gja1	0	0.0814272			Gja1	0	0
Hsf2	65.6954	61.0974			Hsf2	65.6954	50.8975
Serinc1	862.823	868.022			Serinc1	862.823	748.71
Pkib	9.2562	45.415			Pkib	9.2562	9.44274
Fabp7	0.919416	1.50863			Fabp7	0.919416	2.70064
Smpdl3a	3.42603	7.39563			Smpdl3a	3.42603	0.117737
Gm9919	0	1.36928			Gm9919	0	0.676322
Gcc2	52.9702	34.5041			Gcc2	52.9702	46.9356
Lims1	70.7973	70.6288			Lims1	70.7973	69.6798
Ranbp2	51.7819	41.5529			Ranbp2	51.7819	35.3568
Ccdc138	17.7979	7.8403			Ccdc138	17.7979	12.7796
Sh3rf3	3.11036	0.549633			Sh3rf3	3.11036	0
Septin10	4.82344	9.79642			Septin10	4.82344	7.65245
Sowahc	5.58621	17.1615			Sowahc	5.58621	11.1436
P4ha1	125.771	159.416			P4ha1	125.771	219.553
Pla2g12b	0.156496	4.39407			Pla2g12b	0.156496	2.94703
Oit3	0.0184711	2.57212			Oit3	0.0184711	1.0822
Mcu	133.406	79.0215			Mcu	133.406	105.923
Micu1	59.953	88.8047			Micu1	59.953	94.9481
Dnajb12	17.2185	21.4602			Dnajb12	17.2185	12.0847
Gm19785	0.0184711	0			Gm19785	0.0184711	0
Ddit4	0.763935	1.10916			Ddit4	0.763935	2.58641
Anapc16	119.422	119.306			Anapc16	119.422	143.316
Ascc1	82.1073	58.019			Ascc1	82.1073	71.4494
Spock2	1.32352	11.4255			Spock2	1.32352	5.47026
Chst3	3.31193	1.82185			Chst3	3.31193	1.34627
Psap	252.808	933.555			Psap	252.808	567.062
Vsir	0.113008	20.5051			Vsir	0.113008	5.27058
Slc29a3	3.62872	15.0883			Slc29a3	3.62872	4.80802
Unc5b	0.997664	0.797563			Unc5b	0.997664	1.69808
Pcbd1	133.865	64.8474			Pcbd1	133.865	113.893
Sgpl1	16.5431	25.5062			Sgpl1	16.5431	26.4618
Pald1	1.34839	3.78681			Pald1	1.34839	1.10378
Eif4ebp2	2.82006	6.53644			Eif4ebp2	2.82006	8.0259
Lrrc20	4.58527	12.9496			Lrrc20	4.58527	9.80504
Npffr1	0.391241	1.31661			Npffr1	0.391241	0
Ppa1	205.608	284.373			Ppa1	205.608	214.363
Sar1a	204.103	195.531			Sar1a	204.103	165.13
Tysnd1	2.9764	9.86253			Tysnd1	2.9764	7.37028
Aifm2	1.84624	4.6827			Aifm2	1.84624	5.39648
Macroh2a2	9.87661	27.4564			Macroh2a2	9.87661	18.9229
Gm5424	10.7588	40.6967			Gm5424	10.7588	35.1688
Fam241b	25.5785	19.7702			Fam241b	25.5785	15.6759
Tspan15	60.2802	62.3983			Tspan15	60.2802	86.6465
Hk1	31.0611	49.8294			Hk1	31.0611	41.2141
Hk1os	2.41892	2.6144			Hk1os	2.41892	3.47018
Hkdc1	0.176058	1.66946			Hkdc1	0.176058	1.13367
Supv3l1	27.0597	23.6426			Supv3l1	27.0597	17.0992
4930507D05Rik	0.410803	0			4930507D05Rik	0.410803	0.264907
Vps26a	81.3389	106.859			Vps26a	81.3389	84.5035
Srgn	0.0956283	53.4811			Srgn	0.0956283	18.1374
Kifbp	118.136	102.223			Kifbp	118.136	130.73
Ddx21	27.7606	21.322			Ddx21	27.7606	25.3564
Ddx50	128.439	115.317			Ddx50	128.439	110.112
Stox1	8.01352	0			Stox1	8.01352	1.26115
Ccar1	127.848	91.6622			Ccar1	127.848	106.234
Snord98	0.0554133	0.0916056			Snord98	0.0554133	0.0608036
Tet1	24.6784	29.6052			Tet1	24.6784	20.9104
Slc25a16	34.5835	30.3442			Slc25a16	34.5835	27.6256
Dna2	3.73526	6.01144			Dna2	3.73526	3.01566
Rufy2	42.8501	28.054			Rufy2	42.8501	30.6132
Hnrnph3	31.3728	27.7452			Hnrnph3	31.3728	27.5897
Pbld2	0.387893	3.053			Pbld2	0.387893	1.33702
Atoh7	0.019562	0.460815			Atoh7	0.019562	1.39516
Mypn	11.8617	18.8014			Mypn	11.8617	11.8579
1700120B22Rik	0.997439	0.223925			1700120B22Rik	0.997439	0.742582
Herc4	34.8497	31.9086			Herc4	34.8497	43.0338
Gm19337	1.7019	0.329153			Gm19337	1.7019	0.927176
Sirt1	31.5846	23.795			Sirt1	31.5846	29.2809
Dnajc12	308.758	214.128			Dnajc12	308.758	264.512
Gm10118	0	0			Gm10118	0	0.824052
Lrrtm3	0.0978102	17.1782			Lrrtm3	0.0978102	13.2729
Reep3	30.7248	33.1233			Reep3	30.7248	18.1674
Jmjd1c	90.9956	96.0521			Jmjd1c	90.9956	86.5454
Nrbf2	27.6958	30.9923			Nrbf2	27.6958	29.6257
Egr2	0	0.263323			Egr2	0	0
Ado	78.6174	63.2741			Ado	78.6174	78.9548
Zfp365	319.24	293.056			Zfp365	319.24	381.126
Rtkn2	1.55157	1.69858			Rtkn2	1.55157	0.979647
Arid5b	34.8739	104.668			Arid5b	34.8739	65.9194
Cabcoco1	3.42983	0.125686			Cabcoco1	3.42983	0.524979
Tmem26	11.8091	9.92025			Tmem26	11.8091	8.43645
Rhobtb1	1.40286	1.71984			Rhobtb1	1.40286	0.879847
A930033H14Rik	3.14934	2.88998			A930033H14Rik	3.14934	3.42529
Cdk1	0.019562	2.37445			Cdk1	0.019562	0
Ank3	184.642	197.826			Ank3	184.642	179.854
Ccdc6	22.8618	39.7861			Ccdc6	22.8618	17.1555
Mrln	0	0.126803			Mrln	0	1.58892
Slc16a9	0	3.42992			Slc16a9	0	0.0972857
Fam13c	52.9053	48.0689			Fam13c	52.9053	52.9558
Phyhipl	947.689	598.031			Phyhipl	947.689	822.408
D630013N20Rik	0.0391241	0			D630013N20Rik	0.0391241	0.243214
Bicc1	0	0			Bicc1	0	0
Tfam	53.7694	31.3627			Tfam	53.7694	37.7869
Ube2d1	30.4016	35.5155			Ube2d1	30.4016	33.0745
Cisd1	742.501	348.555			Cisd1	742.501	576.522
Ipmk	46.4181	35.6595			Ipmk	46.4181	48.2827
Gm9923	7.80725	11.9834			Gm9923	7.80725	11.2869
Zwint	491.155	828.944			Zwint	491.155	413.547
Pcdh15	88.1436	80.1691			Pcdh15	88.1436	66.7136
Gnaz	20.6179	17.0119			Gnaz	20.6179	21.821
Rab36	8.12532	6.23526			Rab36	8.12532	8.30208
Bcr	14.3914	25.8234			Bcr	14.3914	27.189
Specc1l	19.3756	43.0827			Specc1l	19.3756	34.8709
Adora2a	0.295538	0			Adora2a	0.295538	0.6034
Gm5779	0.0184711	0.0335229			Gm5779	0.0184711	0.0121607
Gucd1	11.8906	9.52961			Gucd1	11.8906	14.4852
Snrpd3	37.2923	51.2349			Snrpd3	37.2923	40.8429
Lrrc75b	3.18365	6.01317			Lrrc75b	3.18365	6.33513
Ggt1	0	0.803134			Ggt1	0	0.17219
Susd2	0	5.91002			Susd2	0	2.30658
Cabin1	10.7767	19.9006			Cabin1	10.7767	10.4173
Ddt	107.592	77.7786			Ddt	107.592	86.8314
Gstt3	0.0369422	1.851			Gstt3	0.0369422	4.10346
Gstt1	16.6178	27.8496			Gstt1	16.6178	29.6754
Gstt2	12.944	18.7849			Gstt2	12.944	17.3141
Mif	926.665	721.333			Mif	926.665	723.102
Derl3	0.391241	1.01222			Derl3	0.391241	0.765288
Smarcb1	126.465	156.636			Smarcb1	126.465	152.993
Mmp11	0.019562	2.35998			Mmp11	0.019562	1.43996
Chchd10	501.961	286.991			Chchd10	501.961	357.324
Vpreb3	1.25603	0.357355			Vpreb3	1.25603	1.69143
Zfp280b	6.6947	6.62223			Zfp280b	6.6947	10.6471
Prmt2	34.9521	189.533			Prmt2	34.9521	60.4412
S100b	0.019562	3.07132			S100b	0.019562	0.988262
Dip2a	20.5953	11.6147			Dip2a	20.5953	11.9388
Pcnt	7.71993	13.7471			Pcnt	7.71993	8.60309
Ybey	5.20618	1.13			Ybey	5.20618	4.88207
Mcm3ap	8.80841	13.0102			Mcm3ap	8.80841	8.04187
Lss	5.22239	9.21329			Lss	5.22239	6.64685
4930483K19Rik	0	0.0131661			4930483K19Rik	0	0.464601
Spatc1l	0	0			Spatc1l	0	1.59711
Col6a2	0	0.427493			Col6a2	0	0.0122993
Col6a1	0.129298	0.889909			Col6a1	0.129298	0
Pcbp3	626.505	426.322			Pcbp3	626.505	673.38
Slc19a1	18.4411	20.1833			Slc19a1	18.4411	22.4017
Col18a1	0.0184711	4.06901			Col18a1	0.0184711	3.55753
Gm10941	0.775786	0			Gm10941	0.775786	2.13935
Pofut2	14.5041	25.4337			Pofut2	14.5041	14.5355
Adarb1	98.101	52.6708			Adarb1	98.101	83.166
Gm17769	0	0.600525			Gm17769	0	2.16909
Fam207a	11.175	16.1143			Fam207a	11.175	19.1662
Itgb2	0.0184711	55.1496			Itgb2	0.0184711	4.90542
Pttg1ip	66.8922	86.8543			Pttg1ip	66.8922	73.5688
Sumo3	262.247	297.465			Sumo3	262.247	266.966
Ube2g2	14.6414	53.3735			Ube2g2	14.6414	32.9769
Lrrc3	0.0738844	6.35009			Lrrc3	0.0738844	0.225946
Trpm2	0.0554133	2.06015			Trpm2	0.0554133	1.25435
Cfap410	30.1941	39.6827			Cfap410	30.1941	40.4566
Pfkl	44.9971	101.18			Pfkl	44.9971	75.2413
Dnmt3l	0	1.13558			Dnmt3l	0	1.20533
Icosl	0.929084	2.56912			Icosl	0.929084	2.47949
Gatd3a	19.9683	12.0494			Gatd3a	19.9683	23.2238
Pwp2	7.21742	7.40169			Pwp2	7.21742	10.565
Trappc10	10.2015	8.6664			Trappc10	10.2015	9.04078
Agpat3	130.316	86.8472			Agpat3	130.316	120.639
Rrp1	76.1988	128.94			Rrp1	76.1988	100.806
Cstb	194.437	298.296			Cstb	194.437	171.593
Pdxk	20.1425	37.4568			Pdxk	20.1425	37.515
Ilvbl	15.4663	22.8483			Ilvbl	15.4663	31.1395
Syde1	0.757315	6.48461			Syde1	0.757315	4.36299
Ccdc105	0	0.777554			Ccdc105	0	0
Slc1a6	0.796514	1.64606			Slc1a6	0.796514	3.75464
2610008E11Rik	52.081	59.0814			2610008E11Rik	52.081	61.2882
Plpp2	28.1658	22.3234			Plpp2	28.1658	19.0681
Mier2	3.73729	10.3396			Mier2	3.73729	4.48848
Shc2	5.31147	22.3325			Shc2	5.31147	16.3619
BB319198	3.31848	6.21961			BB319198	3.31848	1.63078
Madcam1	2.60175	0.302264			Madcam1	2.60175	0
Tpgs1	31.1912	41.2878			Tpgs1	31.1912	29.5919
Cdc34	11.3394	21.5587			Cdc34	11.3394	16.7224
Gzmm	87.2264	75.0551			Gzmm	87.2264	86.5353
Bsg	807.746	997.801			Bsg	807.746	1019.18
Hcn2	1.60604	0.489346			Hcn2	1.60604	0.972451
Polrmt	6.38024	6.36447			Polrmt	6.38024	4.8011
Fgf22	0.019562	0.291622			Fgf22	0.019562	1.49128
Rnf126	19.437	29.9471			Rnf126	19.437	22.6821
Fstl3	0	0.732845			Fstl3	0	0.085125
100503626	0	0.945262			100503626	0	0.0268778
Palm	11.2014	16.0509			Palm	11.2014	10.9907
Misp	0.430365	0.924355			Misp	0.430365	1.62476
E130317F20Rik	1.16368	3.45802			E130317F20Rik	1.16368	0.931836
Ptbp1	31.0633	47.9007			Ptbp1	31.0633	42.6476
Plppr3	4.2166	3.90338			Plppr3	4.2166	2.87473
Prtn3	6.82896	1.13276			Prtn3	6.82896	0.553468
100503642	5.91018	5.94259			100503642	5.91018	4.44153
Med16	9.37752	14.5399			Med16	9.37752	14.7152
R3hdm4	10.3551	22.3988			R3hdm4	10.3551	18.139
Kiss1r	0	0.40815			Kiss1r	0	0.397361
Arid3a	5.5186	2.86659			Arid3a	5.5186	4.09024
Wdr18	27.329	31.1182			Wdr18	27.329	23.2682
Grin3b	0.176058	0.126803			Grin3b	0.176058	1.0097
Tmem259	2.9863	9.49674			Tmem259	2.9863	11.4729
Cnn2	0.0565042	7.28694			Cnn2	0.0565042	1.98195
Abca7	4.43046	5.24304			Abca7	4.43046	6.29677
Arhgap45	0	4.44584			Arhgap45	0	2.6441
Polr2e	173.97	138.358			Polr2e	173.97	168.263
Gpx4	98.8963	86.94			Gpx4	98.8963	73.3029
Sbno2	4.01974	20.1091			Sbno2	4.01974	6.23093
Stk11	19.092	15.1624			Stk11	19.092	15.6757
Cbarp	29.863	49.635			Cbarp	29.863	30.7217
Atp5d	187.057	167.633			Atp5d	187.057	179.269
Midn	4.47918	8.00653			Midn	4.47918	4.68022
Cirbp	246.844	203.797			Cirbp	246.844	226.11
Fam174c	9.84599	10.1855			Fam174c	9.84599	9.14802
Efna2	10.7049	1.93636			Efna2	10.7049	9.50715
Pwwp3a	2.77307	4.71017			Pwwp3a	2.77307	6.36794
Ndufs7	329.163	274.73			Ndufs7	329.163	282.399
Gamt	10.3772	8.40336			Gamt	10.3772	15.0954
Dazap1	9.77989	7.25676			Dazap1	9.77989	5.46145
Rps15	209.365	205.902			Rps15	209.365	144.94
Apc2	6.42135	12.1828			Apc2	6.42135	6.07339
2310011J03Rik	12.2476	24.6865			2310011J03Rik	12.2476	14.8765
Pcsk4	11.2207	30.135			Pcsk4	11.2207	19.0016
Reep6	201.724	146.199			Reep6	201.724	187.757
Adamtsl5	2.72093	10.0304			Adamtsl5	2.72093	6.08142
Plk5	82.9566	166.692			Plk5	82.9566	129.226
Mex3d	3.1142	3.55115			Mex3d	3.1142	3.88921
Mbd3	16.9711	17.8586			Mbd3	16.9711	19.6908
Tcf3	5.87651	1.97154			Tcf3	5.87651	3.00352
Onecut3	46.8022	11.2306			Onecut3	46.8022	35.3059
Atp8b3	0	0.904461			Atp8b3	0	0.0441512
Rexo1	5.22122	12.366			Rexo1	5.22122	13.2845
Klf16	4.67371	5.53768			Klf16	4.67371	10.3769
Abhd17a	22.5147	38.8301			Abhd17a	22.5147	33.7304
Adat3	0.586861	1.34644			Adat3	0.586861	0.544532
Scamp4	60.8427	62.6616			Scamp4	60.8427	64.6308
Csnk1g2	5.07011	11.897			Csnk1g2	5.07011	9.22882
Btbd2	18.0261	26.7485			Btbd2	18.0261	28.5904
Mknk2	20.2575	25.0347			Mknk2	20.2575	16.7149
Mob3a	8.13465	25.8817			Mob3a	8.13465	13.5027
Izumo4	31.651	28.1631			Izumo4	31.651	41.6937
Ap3d1	65.2212	87.8038			Ap3d1	65.2212	99.3046
Dot1l	6.28325	9.84261			Dot1l	6.28325	5.59138
Plekhj1	87.4928	59.1108			Plekhj1	87.4928	95.546
Sf3a2	1.7941	1.71113			Sf3a2	1.7941	1.79204
Jsrp1	0.373786	0.890308			Jsrp1	0.373786	0.853472
Oaz1	384.228	242.92			Oaz1	384.228	298.551
Lingo3	27.5543	19.5003			Lingo3	27.5543	30.6028
Lsm7	21.0873	23.2972			Lsm7	21.0873	23.0077
Sppl2b	10.6832	5.62122			Sppl2b	10.6832	8.80159
Tmprss9	0.277066	0.152676			Tmprss9	0.277066	0.839639
Timm13	321.477	198.377			Timm13	321.477	253.386
Lmnb2	1.266	4.02575			Lmnb2	1.266	2.09931
Gadd45b	31.4882	70.3871			Gadd45b	31.4882	48.0197
Gng7	2.42859	6.08813			Gng7	2.42859	2.68837
Diras1	4.86986	9.25161			Diras1	4.86986	6.01454
Slc39a3	7.40382	12.4919			Slc39a3	7.40382	21.1962
Sgta	112.114	106.963			Sgta	112.114	125.601
Thop1	3.92949	5.21693			Thop1	3.92949	3.02993
Map2k2	22.282	33.3177			Map2k2	22.282	22.3456
Zbtb7a	6.18529	13.451			Zbtb7a	6.18529	8.6235
Pias4	7.79788	8.52859			Pias4	7.79788	11.5474
Eef2	69.8636	186.127			Eef2	69.8636	97.1259
Dapk3	5.03143	14.6176			Dapk3	5.03143	10.1155
Atcayos	1.42227	0.504516			Atcayos	1.42227	1.77609
Nmrk2	1.62546	0.761863			Nmrk2	1.62546	0
Atcay	15.4039	49.2725			Atcay	15.4039	17.6364
Zfr2	8.09858	6.65382			Zfr2	8.09858	10.8017
Matk	5.08023	7.40368			Matk	5.08023	5.94752
Mrpl54	78.661	59.5274			Mrpl54	78.661	58.5297
Apba3	3.97602	6.3532			Apba3	3.97602	8.40604
Tjp3	1.38533	2.27113			Tjp3	1.38533	0.72646
Pip5k1c	25.3825	50.1887			Pip5k1c	25.3825	37.3514
Cactin	0.0771572	3.54051			Cactin	0.0771572	6.51296
Hmg20b	10.0237	14.8336			Hmg20b	10.0237	15.6647
Mfsd12	0.339025	0.0230552			Mfsd12	0.339025	0.257931
4930404N11Rik	1.10849	1.39749			4930404N11Rik	1.10849	4.38907
Fzr1	33.8826	38.6847			Fzr1	33.8826	53.2649
Dohh	5.0768	18.7356			Dohh	5.0768	11.3634
100503793	120.552	59.6517			100503793	120.552	91.9536
Smim24	0.19562	2.19107			Smim24	0.19562	0.184489
Nfic	28.9568	26.2489			Nfic	28.9568	34.2649
Celf5	6.15076	3.67602			Celf5	6.15076	7.34664
Ncln	7.08646	17.0862			Ncln	7.08646	8.71976
Gna15	0	12.5943			Gna15	0	3.68376
Gna11	27.8107	56.8146			Gna11	27.8107	41.2944
Tle5	80.0719	100.943			Tle5	80.0719	97.6463
Tle2	5.67581	15.1224			Tle2	5.67581	8.40251
Tle6	2.46124	16.5626			Tle6	2.46124	9.91613
BC025920	11.5256	8.3154			BC025920	11.5256	8.89834
Sirt6	18.4605	27.8334			Sirt6	18.4605	29.137
Ankrd24	21.7188	12.3208			Ankrd24	21.7188	18.159
Gm10778	2.42453	3.96133			Gm10778	2.42453	3.44393
Zfp433	9.05094	5.95553			Zfp433	9.05094	11.9686
Gm3055	15.5071	16.2485			Gm3055	15.5071	13.3779
Zfp781	23.832	20.2422			Zfp781	23.832	19.6158
100038681	1.92776	1.16009			100038681	1.92776	0.328965
Zfp873	13.5983	12.084			Zfp873	13.5983	16.5019
4933439G19Rik	0.871564	0.888365			4933439G19Rik	0.871564	1.19549
AU041133	23.9768	16.6252			AU041133	23.9768	12.2523
Zfp938	60.1847	53.6014			Zfp938	60.1847	53.1068
Gm4924	10.6696	14.4225			Gm4924	10.6696	18.6887
1190007I07Rik	35.7453	16.427			1190007I07Rik	35.7453	29.2539
Tdg	23.3777	31.3504			Tdg	23.3777	22.0552
Glt8d2	1.29109	1.66521			Glt8d2	1.29109	2.1885
Hcfc2	22.2659	28.5816			Hcfc2	22.2659	21.0569
Nfyb	65.2839	59.679			Nfyb	65.2839	72.9746
Txnrd1	21.4718	80.1448			Txnrd1	21.4718	25.336
Chst11	0.233654	8.57702			Chst11	0.233654	2.92557
Slc41a2	9.59985	23.4838			Slc41a2	9.59985	13.7743
D10Wsu102e	9.35766	8.71806			D10Wsu102e	9.35766	8.31776
Aldh1l2	17.0508	22.5643			Aldh1l2	17.0508	14.0003
Washc4	65.797	73.134			Washc4	65.797	64.4951
Appl2	247.391	146.494			Appl2	247.391	253.419
1500009L16Rik	73.1276	47.918			1500009L16Rik	73.1276	63.9585
Nuak1	4.22728	3.20402			Nuak1	4.22728	3.80202
Ckap4	43.2534	41.867			Ckap4	43.2534	41.4693
Tcp11l2	196.567	141.966			Tcp11l2	196.567	218.483
100503200	6.52142	3.70203			100503200	6.52142	8.95585
Polr3b	7.7603	21.6332			Polr3b	7.7603	18.6136
Rfx4	0.782481	1.40396			Rfx4	0.782481	0.575295
Ric8b	59.8375	66.9545			Ric8b	59.8375	69.0948
Fhl4	0	0.922206			Fhl4	0	2.31888
Tmem263	107.405	89.8405			Tmem263	107.405	87.1749
Mterf2	43.4508	30.849			Mterf2	43.4508	48.3052
Cry1	44.2144	57.4467			Cry1	44.2144	70.7335
Btbd11	3.22868	15.2932			Btbd11	3.22868	1.60777
100503271	0.149951	0.101629			100503271	0.149951	0.159403
Pwp1	39.8643	48.7558			Pwp1	39.8643	46.6663
Prdm4	18.768	19.4397			Prdm4	18.768	27.5834
Ascl4	1.75912	0.0461103			Ascl4	1.75912	2.3327
Rtcb	67.5805	155.507			Rtcb	67.5805	125.529
Bpifc	0	2.65255			Bpifc	0	0
Fbxo7	30.5801	43.9565			Fbxo7	30.5801	27.6309
Syn3	24.3001	20.1801			Syn3	24.3001	28.9956
Timp3	9.73148	30.0031			Timp3	9.73148	25.8035
100503291	2.25347	1.50994			100503291	2.25347	0.0147171
1810014B01Rik	23.6344	11.163			1810014B01Rik	23.6344	19.8514
Hsp90b1	384.236	424.977			Hsp90b1	384.236	430.962
Ttc41	10.6795	1.34572			Ttc41	10.6795	7.80366
Nt5dc3	11.9263	12.6735			Nt5dc3	11.9263	9.87995
Stab2	0.0738844	0.459407			Stab2	0.0738844	4.21997
1700113H08Rik	1.89752	0			1700113H08Rik	1.89752	1.30646
Igf1	94.8433	118.103			Igf1	94.8433	106.016
Igf1it	0.373786	0.831692			Igf1it	0.373786	0.02446
Tyms-ps	0.470505	1.7046			Tyms-ps	0.470505	0.802139
Nup37	18.1098	13.7653			Nup37	18.1098	15.0268
Washc3	43.5345	47.1361			Washc3	43.5345	46.8034
Dram1	0	11.2939			Dram1	0	2.92174
Gnptab	39.6782	24.2585			Gnptab	39.6782	29.8388
Sycp3	3.39353	3.29093			Sycp3	3.39353	5.6909
Chpt1	11.6461	16.6944			Chpt1	11.6461	13.8009
Gm4925	0.0978102	4.13087			Gm4925	0.0978102	3.66715
Arl1	104.926	94.1515			Arl1	104.926	102.972
Utp20	10.6829	11.0937			Utp20	10.6829	6.96188
Slc5a8	139.273	154.144			Slc5a8	139.273	84.6896
Ano4	21.8906	35.0155			Ano4	21.8906	11.4064
Gas2l3	0.0782481	4.39363			Gas2l3	0.0782481	0.646309
Nr1h4	1.15416	4.25965			Nr1h4	1.15416	1.37627
Slc17a8	0	0.599782			Slc17a8	0	0.397361
Scyl2	11.2428	8.61712			Scyl2	11.2428	8.06072
Actr6	92.0843	71.8842			Actr6	92.0843	73.5286
Uhrf1bp1l	115.544	126.717			Uhrf1bp1l	115.544	127.496
Anks1b	51.7794	26.4162			Anks1b	51.7794	45.6986
Gm4184	16.9592	14.6212			Gm4184	16.9592	14.3138
Apaf1	3.39063	7.48377			Apaf1	3.39063	6.66662
Ikbip	43.5253	47.4406			Ikbip	43.5253	52.6066
Slc25a3	695.251	534.112			Slc25a3	695.251	548.277
Tmpo	39.3567	46.7631			Tmpo	39.3567	35.2734
Gm19998	0	0.566201			Gm19998	0	2.43406
Mir135a-2	0.117372	0.271978			Mir135a-2	0.117372	0.139989
Rmst	2.69678	9.40251			Rmst	2.69678	3.21713
Gm8512	0.59115	0.523852			Gm8512	0.59115	0.486983
Nedd1	4.98445	10.3557			Nedd1	4.98445	15.5452
Cfap54	0.0184711	2.34534			Cfap54	0.0184711	0.170527
Cdk17	10.1754	36.4664			Cdk17	10.1754	17.4191
Mir1931	0.0760663	0.0538797			Mir1931	0.0760663	0.0737957
Elk3	0.117372	7.48502			Elk3	0.117372	3.52782
Lta4h	75.972	72.4455			Lta4h	75.972	89.2923
Ccdc38	1.31589	1.25045			Ccdc38	1.31589	3.15749
Snrpf	39.6096	26.8507			Snrpf	39.6096	26.0041
Metap2	143.374	135.681			Metap2	143.374	123.026
Mir331	0.623728	0.809079			Mir331	0.623728	0.585649
Vezt	35.8189	38.0983			Vezt	35.8189	32.7316
Fgd6	0	1.74972			Fgd6	0	1.80759
Nr2c1	25.6056	18.8273			Nr2c1	25.6056	20.168
Ndufa12	49.0462	45.6888			Ndufa12	49.0462	45.0939
100861832	0.605257	0.349936			100861832	0.605257	0.357363
Gm4792	792.928	621.679			Gm4792	792.928	749.442
Tmcc3	12.4268	26.3606			Tmcc3	12.4268	26.3932
Cep83os	29.2855	25.2384			Cep83os	29.2855	34.3402
Cep83	11.201	7.59812			Cep83	11.201	7.98561
Plxnc1	0.0554133	16.0575			Plxnc1	0.0554133	11.327
Cradd	35.8169	15.7832			Cradd	35.8169	33.7728
Socs2	48.5535	69.612			Socs2	48.5535	40.2359
5730420D15Rik	0.135843	0.405104			5730420D15Rik	0.135843	0.791502
Mrpl42	193.593	129.283			Mrpl42	193.593	149.874
Ube2n	146.587	139.468			Ube2n	146.587	137.293
Nudt4	101.467	100.676			Nudt4	101.467	83.779
Eea1	46.2615	41.8551			Eea1	46.2615	41.331
Gm20091	0.607439	0.199825			Gm20091	0.607439	0.528644
Btg1	171.826	192.574			Btg1	171.826	178.282
Dcn	0	2.55912			Dcn	0	0.691703
Atp2b1	480.432	555.328			Atp2b1	480.432	419.834
Poc1b	19.1168	6.03738			Poc1b	19.1168	10.3445
Galnt4	3.14911	9.47763			Galnt4	3.14911	18.2317
Dusp6	34.2294	42.0769			Dusp6	34.2294	65.1548
Gm20110	2.78725	0.871818			Gm20110	2.78725	1.17213
Csl	0.460761	0.55859			Csl	0.460761	0.651432
Kitl	7.83174	65.0683			Kitl	7.83174	6.87491
Tmtc3	21.8308	32.3044			Tmtc3	21.8308	19.4837
Cep290	64.7008	41.4691			Cep290	64.7008	39.9633
4930430F08Rik	42.411	35.7605			4930430F08Rik	42.411	32.8224
1700017N19Rik	0	5.91598			1700017N19Rik	0	0.99866
Mgat4c	18.0461	44.0581			Mgat4c	18.0461	20.4153
Nts	0	11.3442			Nts	0	0
Lrriq1	0.0369422	3.31659			Lrriq1	0.0369422	1.43986
Slc6a15	95.6475	91.3368			Slc6a15	95.6475	94.7134
Tmtc2	17.6997	20.4266			Tmtc2	17.6997	10.1521
Gm15663	4.5829	8.34208			Gm15663	4.5829	3.79997
Mettl25	17.0889	15.383			Mettl25	17.0889	27.7483
Ccdc59	68.1888	64.542			Ccdc59	68.1888	70.9013
Ppfia2	135.942	71.3433			Ppfia2	135.942	131.941
Acss3	0	1.22141			Acss3	0	1.15929
Lin7a	294.416	251.369			Lin7a	294.416	260.988
Myf6	5.34499	0			Myf6	5.34499	2.23437
Ppp1r12a	25.6588	32.0203			Ppp1r12a	25.6588	19.7473
Pawr	1.7917	1.64851			Pawr	1.7917	3.2384
Syt1	956.67	782.535			Syt1	956.67	749.172
Gm5136	1.38642	0.915812			Gm5136	1.38642	2.63648
Nav3	4.47403	3.63128			Nav3	4.47403	0.696754
Csrp2	11.1527	6.2603			Csrp2	11.1527	8.60147
Zdhhc17	193.543	186.57			Zdhhc17	193.543	162.765
Rpl6l	106.043	114.462			Rpl6l	106.043	84.6733
Osbpl8	47.3205	39.5959			Osbpl8	47.3205	36.3759
Bbs10	34.6062	21.579			Bbs10	34.6062	30.8875
Nap1l1	343.726	194.902			Nap1l1	343.726	309.422
Gm5176	1.44947	1.29911			Gm5176	1.44947	1.48944
Phlda1	11.4333	3.03757			Phlda1	11.4333	5.87442
Krr1	82.746	45.3963			Krr1	82.746	79.4443
Glipr1	0.350951	13.7364			Glipr1	0.350951	2.40677
Caps2	0	0			Caps2	0	0.986044
Kcnc2	2.19945	12.7748			Kcnc2	2.19945	6.05398
Atxn7l3b	255.878	227.114			Atxn7l3b	255.878	256.454
Trhde	0.0184711	4.24939			Trhde	0.0184711	5.18884
Tph2	2.01335	2.30037			Tph2	2.01335	3.57649
Tbc1d15	59.7321	50.7365			Tbc1d15	59.7321	36.5255
Gm8942	24.7084	31.6946			Gm8942	24.7084	20.3729
Rab21	41.1641	23.4338			Rab21	41.1641	17.0642
Gm10752	2.91474	0.510269			Gm10752	2.91474	0.382644
Tmem19	15.7033	34.8033			Tmem19	15.7033	34.0988
Thap2	57.0152	29.2802			Thap2	57.0152	30.2749
Zfc3h1	142.48	82.8877			Zfc3h1	142.48	100.018
Lgr5	109.727	19.7696			Lgr5	109.727	71.9321
A930009A15Rik	3.45368	4.73895			A930009A15Rik	3.45368	4.27807
Ptprr	129.399	98.4692			Ptprr	129.399	128.806
Ptprb	4.18628	1.95476			Ptprb	4.18628	3.90625
Kcnmb4	2.74922	1.06483			Kcnmb4	2.74922	1.14519
Cnot2	127.121	111.941			Cnot2	127.121	127.494
100504423	10.3379	4.51533			100504423	10.3379	4.79448
Rab3ip	129.086	184.735			Rab3ip	129.086	175.426
4933412E12Rik	13.0183	42.3065			4933412E12Rik	13.0183	25.7734
Gm5781	1.15619	1.06424			Gm5781	1.15619	0.716101
Best3	46.1862	76.3213			Best3	46.1862	55.5815
Gm10747	1.64393	0.0101784			Gm10747	1.64393	0.425625
Lrrc10	0.480248	0.223925			Lrrc10	0.480248	1.67128
Cct2	127.185	94.2882			Cct2	127.185	120.156
Frs2	24.1406	20.8347			Frs2	24.1406	19.285
Yeats4	70.7951	60.229			Yeats4	70.7951	91.5334
Lyz2	1.041	920.988			Lyz2	1.041	120.001
Lyz1	0.0184711	5.22227			Lyz1	0.0184711	1.35253
Cpsf6	127.028	142.868			Cpsf6	127.028	119.31
Cpm	13.8271	0.913956			Cpm	13.8271	3.22672
Mdm2	81.3964	111.171			Mdm2	81.3964	78.0363
Slc35e3	14.5134	14.6478			Slc35e3	14.5134	6.05815
Nup107	19.4282	25.0291			Nup107	19.4282	19.8623
100862040	6.38738	7.13858			100862040	6.38738	5.09442
Rap1b	35.812	47.2209			Rap1b	35.812	34.4784
Mdm1	78.3126	41.9984			Mdm1	78.3126	56.8216
Il22	20.9582	5.9006			Il22	20.9582	20.5438
Iltifb	3.51824	2.18755			Iltifb	3.51824	6.97306
Gm9040	1.04747	1.18029			Gm9040	1.04747	0.955383
Gm9044	1.20615	1.30637			Gm9044	1.20615	1.32021
Gm9045	1.94936	2.14941			Gm9045	1.94936	2.39001
Gm9046	1.40606	1.19955			Gm9046	1.40606	0.96181
Gm9048	1.50278	1.77491			Gm9048	1.50278	1.80996
Gm9049	2.14062	2.52448			Gm9049	2.14062	2.53505
Dyrk2	5.30523	4.36247			Dyrk2	5.30523	4.03188
Cand1	141.109	89.3805			Cand1	141.109	104.549
Grip1	6.33043	14.0269			Grip1	6.33043	13.1798
Helb	1.39966	5.75388			Helb	1.39966	2.65955
Irak3	3.27047	6.55707			Irak3	3.27047	0.426795
Tmbim4	122.267	129.985			Tmbim4	122.267	104.702
Llph	3.31768	3.85861			Llph	3.31768	2.38039
Msrb3	1.08979	0.57931			Msrb3	1.08979	2.52481
Gm15910	0.775786	0.637739			Gm15910	0.775786	1.94894
Lemd3	30.4259	20.0778			Lemd3	30.4259	15.183
Tbc1d30	44.5094	17.601			Tbc1d30	44.5094	32.5591
Gns	82.9716	154.643			Gns	82.9716	123.096
Rassf3	0.408621	3.12199			Rassf3	0.408621	0.218893
Tbk1	42.4305	57.8077			Tbk1	42.4305	67.0004
Xpot	37.515	48.0632			Xpot	37.515	32.6877
BC048403	1.43559	1.86745			BC048403	1.43559	4.31209
Srgap1	10.1153	36.8437			Srgap1	10.1153	4.47278
Gm9079	1.15074	0.520447			Gm9079	1.15074	1.02391
Rxylt1	38.5974	32.6315			Rxylt1	38.5974	33.9855
Ppm1h	426.264	378.722			Ppm1h	426.264	421.746
Mirlet7i	0	0.362871			Mirlet7i	0	0.467373
Mon2	29.8617	36.3059			Mon2	29.8617	38.1498
Usp15	72.4822	67.9447			Usp15	72.4822	49.3394
Tafa2	5.89374	35.6585			Tafa2	5.89374	1.36764
4930503E24Rik	0.262959	0.230939			4930503E24Rik	0.262959	0.16659
Slc16a7	9.82997	10.4736			Slc16a7	9.82997	13.4763
Lrig3	0	0.0115276			Lrig3	0	0
Atp23	7.79431	4.52763			Atp23	7.79431	7.00856
Ctdsp2	34.1268	44.3864			Ctdsp2	34.1268	28.9557
Avil	1.70081	1.89535			Avil	1.70081	1.36886
Tsfm	36.2203	37.9399			Tsfm	36.2203	38.5062
Mettl1	11.7414	12.7582			Mettl1	11.7414	10.6594
Marchf9	2.76762	2.59215			Marchf9	2.76762	2.11686
Cdk4	111.849	130.327			Cdk4	111.849	93.7263
Tspan31	279.284	213.775			Tspan31	279.284	274.747
A730063M14Rik	1.96565	3.20265			A730063M14Rik	1.96565	3.05684
Agap2	1.64314	0.25463			Agap2	1.64314	1.10684
Os9	15.5478	25.8687			Os9	15.5478	11.1563
B4galnt1	9.47781	24.417			B4galnt1	9.47781	7.00117
Slc26a10	1.99533	3.01435			Slc26a10	1.99533	0.405876
Arhgef25	12.203	16.1289			Arhgef25	12.203	9.08182
Dtx3	33.0315	35.4374			Dtx3	33.0315	37.2226
F420014N23Rik	1.77323	0.586655			F420014N23Rik	1.77323	0.879451
Pip4k2c	12.9576	25.7795			Pip4k2c	12.9576	28.6204
Kif5a	33.6652	68.282			Kif5a	33.6652	31.3842
Dctn2	103.439	182.313			Dctn2	103.439	174.365
Mbd6	22.2373	22.7532			Mbd6	22.2373	19.94
Ddit3	122.734	349.739			Ddit3	122.734	124.9
Mars1	40.2427	59.125			Mars1	40.2427	99.4191
Arhgap9	0	6.43038			Arhgap9	0	0.0270164
R3hdm2	38.3619	45.927			R3hdm2	38.3619	32.8928
Stac3	0.49872	0.609288			Stac3	0.49872	0.283361
Ndufa4l2	0.841168	0.355485			Ndufa4l2	0.841168	0
Shmt2	30.9724	63.0755			Shmt2	30.9724	103.271
Nxph4	1.25197	0			Nxph4	1.25197	1.40269
Lrp1	5.52485	28.4764			Lrp1	5.52485	11.7158
Stat6	0.0184711	9.92827			Stat6	0.0184711	2.14244
Nab2	0.019562	3.25293			Nab2	0.019562	1.18603
1700012D01Rik	1.97641	2.58155			1700012D01Rik	1.97641	2.32988
Nemp1	3.41715	7.53138			Nemp1	3.41715	5.57063
Myo1a	0	0.0345827			Myo1a	0	0.147591
Tac2	0	0.0101784			Tac2	0	2.89425
Zbtb39	3.2131	3.54366			Zbtb39	3.2131	5.04747
Gpr182	0	1.0876			Gpr182	0	1.43234
Prim1	33.9972	30.9524			Prim1	33.9972	22.5793
Naca	63.3067	57.1615			Naca	63.3067	54.1461
Ptges3	9.46995	7.02079			Ptges3	9.46995	8.66823
100862107	0.0967192	0.164819			100862107	0.0967192	0.151041
Atp5b	1208.81	1665.89			Atp5b	1208.81	1709.27
Baz2a	48.082	47.1034			Baz2a	48.082	38.6811
Rbms2	2.7306	9.37352			Rbms2	2.7306	8.92538
Gls2	2.28534	14.0873			Gls2	2.28534	14.124
Spryd4	13.1432	16.3817			Spryd4	13.1432	22.6533
Timeless	0	1.51132			Timeless	0	0.790447
Stat2	10.7291	114.103			Stat2	10.7291	18.8008
Pan2	33.0432	26.0012			Pan2	33.0432	32.2803
Cnpy2	82.642	90.8461			Cnpy2	82.642	64.3406
Cs	160.246	221.022			Cs	160.246	217.044
Coq10a	82.5212	43.5467			Coq10a	82.5212	62.43
Ankrd52	1.54837	4.78865			Ankrd52	1.54837	0.311687
Slc39a5	0.80306	0.407285			Slc39a5	0.80306	0.274029
Nabp2	73.8427	84.4861			Nabp2	73.8427	66.129
Rnf41	34.0649	55.0519			Rnf41	34.0649	37.1205
Smarcc2	56.4544	67.4414			Smarcc2	56.4544	53.5394
Myl6	64.5972	79.5799			Myl6	64.5972	49.5914
Myl6b	2.35128	2.04688			Myl6b	2.35128	2.42184
100502705	10.6358	7.62321			100502705	10.6358	4.98624
Esyt1	0.277066	21.9606			Esyt1	0.277066	5.47071
Zc3h10	6.56694	12.2798			Zc3h10	6.56694	3.17889
Rpl41	265.183	285.26			Rpl41	265.183	202.871
Pa2g4	72.0499	78.1145			Pa2g4	72.0499	71.5599
Erbb3	0	0.17116			Erbb3	0	1.10663
Gm9182	4.37708	2.94015			Gm9182	4.37708	3.38023
Rps26	44.7911	56.9735			Rps26	44.7911	37.6383
Ikzf4	6.05475	14.8808			Ikzf4	6.05475	6.89188
Suox	4.08606	5.47327			Suox	4.08606	19.5639
Rab5b	38.3295	55.9919			Rab5b	38.3295	58.4605
Cdk2	0	1.39703			Cdk2	0	1.9145
Dgka	0.0380331	13.1974			Dgka	0.0380331	6.33221
Pym1	14.3635	7.33465			Pym1	14.3635	8.31389
Mmp19	0	3.23173			Mmp19	0	0.122228
Tmem198b	0.369422	1.63211			Tmem198b	0.369422	1.34016
Dnajc14	11.1967	15.0697			Dnajc14	11.1967	8.34772
Ormdl2	15.6183	21.6949			Ormdl2	15.6183	23.3261
Sarnp	30.363	22.2308			Sarnp	30.363	22.8007
Cd63	126.243	259.213			Cd63	126.243	119.699
Rdh5	2.46263	3.76698			Rdh5	2.46263	3.12961
Bloc1s1	97.6144	107.862			Bloc1s1	97.6144	88.7177
Itga7	6.4937	3.37306			Itga7	6.4937	2.42863
Neurod4	624.939	489.658			Neurod4	624.939	538.7
Tespa1	0.98115	2.58943			Tespa1	0.98115	2.24203
Vmn2r84	0.997439	0.729199			Vmn2r84	0.997439	2.36243
Vmn2r85	0.609546	0.244282			Vmn2r85	0.609546	0.0268778
Ftl1-ps2	5.28442	5.95866			Ftl1-ps2	5.28442	4.74042
Pisd-ps1	7.23416	8.8772			Pisd-ps1	7.23416	11.8498
Sfi1	9.22708	8.07992			Sfi1	9.22708	8.45477
Eif4enif1	41.925	35.0285			Eif4enif1	41.925	47.5173
Drg1	252.112	199.83			Drg1	252.112	152.717
Patz1	13.4803	18.6348			Patz1	13.4803	19.904
Gm12592	0	0			Gm12592	0	0.0364822
Gm11944	4.7345	3.87742			Gm11944	4.7345	4.55597
Pik3ip1	3.80143	42.5557			Pik3ip1	3.80143	12.3664
Limk2	24.1623	65.9195			Limk2	24.1623	30.7216
Rnf185	94.6504	114.239			Rnf185	94.6504	75.6368
8430429K09Rik	13.0883	7.68366			8430429K09Rik	13.0883	12.4443
Pla2g3	0.996573	0.651983			Pla2g3	0.996573	1.00609
Inpp5j	2.01263	5.42513			Inpp5j	2.01263	5.10394
Selenom	125.205	89.4265			Selenom	125.205	85.7704
Smtn	11.8345	17.3349			Smtn	11.8345	12.0245
Tug1	111.714	110.284			Tug1	111.714	104.471
Morc2a	9.46814	22.3515			Morc2a	9.46814	15.4561
Osbp2	95.0779	112.414			Osbp2	95.0779	92.6396
Dusp18	0.802044	3.82785			Dusp18	0.802044	1.0405
Slc35e4	2.11364	3.70118			Slc35e4	2.11364	3.18451
Tcn2	32.5415	53.7333			Tcn2	32.5415	39.2268
Pes1	41.6145	40.8526			Pes1	41.6145	39.4088
Gal3st1	0.019562	0.295173			Gal3st1	0.019562	0
100862181	0.210819	0.363681			100862181	0.210819	0.234785
Mtfp1	126.767	99.0088			Mtfp1	126.767	161.049
Sec14l2	0.896581	0.728678			Sec14l2	0.896581	0
Rnf215	6.75353	10.9209			Rnf215	6.75353	10.3524
Ccdc157	9.09218	5.69235			Ccdc157	9.09218	4.75308
Sf3a1	59.2855	51.9048			Sf3a1	59.2855	47.9858
Tbc1d10a	0.546646	12.1347			Tbc1d10a	0.546646	5.49149
Castor1	1.89752	6.35547			Castor1	1.89752	2.26414
Osm	0	4.8			Osm	0	0
Hormad2	2.23007	0.230552			Hormad2	2.23007	0
Mtmr3	20.9674	29.0834			Mtmr3	20.9674	38.73
Gm11961	10.6333	8.87757			Gm11961	10.6333	22.1622
Ascc2	2.08076	5.13085			Ascc2	2.08076	5.23298
Uqcr10	269.453	211.791			Uqcr10	269.453	206.717
Zmat5	88.0739	86.0815			Zmat5	88.0739	85.4115
Nf2	22.5142	86.1468			Nf2	22.5142	45.4983
Nipsnap1	45.6365	61.5268			Nipsnap1	45.6365	77.1889
Thoc5	56.2652	57.6531			Thoc5	56.2652	45.6634
Nefh	12.8357	11.3094			Nefh	12.8357	19.6625
Ap1b1	194.835	188.81			Ap1b1	194.835	130.684
Gm10278	45.517	22.8179			Gm10278	45.517	52.0553
Gas2l1	2.09299	4.48898			Gas2l1	2.09299	1.65779
Rasl10a	0	0.841513			Rasl10a	0	0
Ewsr1	79.3777	96.1497			Ewsr1	79.3777	89.2558
Rhbdd3	8.10666	12.5729			Rhbdd3	8.10666	14.5477
Emid1	0	0			Emid1	0	1.67887
Kremen1	1.69934	4.4692			Kremen1	1.69934	6.98889
Znrf3	28.0651	36.1527			Znrf3	28.0651	34.62
Xbp1	255.987	360.194			Xbp1	255.987	250.604
Ccdc117	28.4656	26.9345			Ccdc117	28.4656	26.3708
Gm11964	17.8754	14.7827			Gm11964	17.8754	16.3951
Mrps24	71.5616	62.3809			Mrps24	71.5616	71.7257
Urgcp	37.5155	23.3013			Urgcp	37.5155	31.038
Ube2d-ps	55.5353	40.6672			Ube2d-ps	55.5353	32.4641
Dbnl	27.9964	76.8533			Dbnl	27.9964	47.4529
Pgam2	0	0.234103			Pgam2	0	0.393439
Polm	5.1973	4.20064			Polm	5.1973	3.40103
Aebp1	0	0.79868			Aebp1	0	0
Pold2	12.485	17.1929			Pold2	12.485	23.7995
Myl7	0.234744	0			Myl7	0.234744	0.774014
Gck	7.58714	6.12993			Gck	7.58714	7.37521
Ykt6	20.171	24.9389			Ykt6	20.171	23.8992
Camk2b	45.5205	67.5057			Camk2b	45.5205	59.4271
Nudcd3	21.8236	47.3137			Nudcd3	21.8236	33.2809
Rps15a-ps6	14.2655	21.9648			Rps15a-ps6	14.2655	12.2896
Npc1l1	0	0.0420628			Npc1l1	0	2.49854
Ddx56	46.2962	56.9542			Ddx56	46.2962	62.7038
100861956	21.0725	10.3357			100861956	21.0725	21.2739
Tmed4	232.301	171.59			Tmed4	232.301	240.817
Ogdh	129.548	155.404			Ogdh	129.548	157.759
Zmiz2	24.1291	27.133			Zmiz2	24.1291	33.7056
Ppia	218.639	148.523			Ppia	218.639	155.223
H2az2	235.722	123.921			H2az2	235.722	187.107
Purb	276.509	194.238			Purb	276.509	223.922
Myo1g	0.813819	7.50547			Myo1g	0.813819	4.1275
Snhg15	13.9281	21.8271			Snhg15	13.9281	17.6303
Ccm2	24.6089	43.7449			Ccm2	24.6089	25.3118
Nacad	10.0338	43.7857			Nacad	10.0338	11.972
Tbrg4	3.25791	16.6691			Tbrg4	3.25791	16.698
Ramp3	10.0105	30.0177			Ramp3	10.0105	16.6262
Adcy1	109.841	90.6618			Adcy1	109.841	126.543
Ccdc201	0.33248	0.276662			Ccdc201	0.33248	0.426795
Igfbp1	0.0978102	1.40366			Igfbp1	0.0978102	2.28019
Igfbp3	0.0184711	33.483			Igfbp3	0.0184711	0.0270164
100503529	0.734555	0.741433			100503529	0.734555	0.903424
Tns3	1.03765	3.68656			Tns3	1.03765	6.44215
Pkd1l1	0.019562	0			Pkd1l1	0.019562	1.92888
Hus1	2.97858	5.01284			Hus1	2.97858	15.1364
Gm11992	5.17191	0.613402			Gm11992	5.17191	4.85317
Upp1	0.0184711	19.3632			Upp1	0.0184711	2.31054
Abca13	7.17611	5.52272			Abca13	7.17611	11.2939
Vwc2	47.2676	20.7529			Vwc2	47.2676	58.4283
Zpbp	3.74245	2.09051			Zpbp	3.74245	7.73068
Gm5429	0.019562	0.808609			Gm5429	0.019562	0.0245986
Spata48	0	0			Spata48	0	0
Ikzf1	0	3.80703			Ikzf1	0	2.17697
Fignl1	2.75825	4.9395			Fignl1	2.75825	0
Grb10	24.5029	40.201			Grb10	24.5029	27.2968
Cobl	4.88882	7.62887			Cobl	4.88882	6.56828
Vstm2a	200.282	87.596			Vstm2a	200.282	149.752
Sec61g	6.4601	5.54042			Sec61g	6.4601	5.94215
665689	65.1492	45.7981			665689	65.1492	55.6143
Egfr	0.0380331	5.34038			Egfr	0.0380331	1.09446
Plek	10.5963	54.9331			Plek	10.5963	7.21413
Cnrip1	179.842	145.182			Cnrip1	179.842	159.645
Ppp3r1	163.99	153.465			Ppp3r1	163.99	168.196
Pno1	98.4224	90.4073			Pno1	98.4224	92.8186
Wdr92	57.5047	29.1108			Wdr92	57.5047	46.6455
C1d	166.346	147.441			C1d	166.346	141.983
Etaa1	10.0341	7.87602			Etaa1	10.0341	13.1326
Meis1	49.4886	30.3089			Meis1	49.4886	74.1412
100503713	1.3529	1.39615			100503713	1.3529	0.552894
Spred2	1.68087	3.18257			Spred2	1.68087	2.11276
Actr2	283.93	280.29			Actr2	283.93	235.284
Rab1a	519.154	456.943			Rab1a	519.154	458
Cep68	6.23815	9.90629			Cep68	6.23815	8.82067
Slc1a4	30.4724	43.9122			Slc1a4	30.4724	50.1216
Sertad2	21.9321	30.8464			Sertad2	21.9321	16.6088
Aftph	66.0236	81.8941			Aftph	66.0236	41.9216
Lgalsl	233.066	147.849			Lgalsl	233.066	206.037
Peli1	39.6496	64.9599			Peli1	39.6496	72.5183
Vps54	37.5196	41.1954			Vps54	37.5196	43.3687
Ugp2	21.8109	48.4907			Ugp2	21.8109	44.0533
Mdh1	1736.7	1175.94			Mdh1	1736.7	1427.69
Wdpcp	23.8706	12.7384			Wdpcp	23.8706	14.4604
Otx1	0	0.844807			Otx1	0	0
Ehbp1	37.1796	13.5899			Ehbp1	37.1796	21.0031
Tmem17	11.7919	11.4047			Tmem17	11.7919	12.1058
B3gnt2	25.8289	90.2003			B3gnt2	25.8289	62.107
Commd1	295.565	214.414			Commd1	295.565	257.909
Zrsr1	23.8745	29.4299			Zrsr1	23.8745	24.8485
Cct4	335.724	301.241			Cct4	335.724	299.819
Fam161a	37.9602	31.4025			Fam161a	37.9602	35.9235
Gm12059	3.97486	2.05941			Gm12059	3.97486	3.04848
Xpo1	112.193	86.2438			Xpo1	112.193	126.787
Usp34	81.9344	67.4345			Usp34	81.9344	68.5836
Ahsa2	39.8091	38.3596			Ahsa2	39.8091	35.2133
[truncated: 14,902 more rows]

[truncated: 8 more sheets: Fig. S6, Fig. S8, Fig. S9, Fig. S10, Fig. S11, Fig. S13, Fig. S14, Fig. S15]
